# Supplementary material for: Exploring the Cognitive Capacities of Japanese Macaques in a Cooperation Game
Source: Animals (Basel). 2021 May 21;11(6):1497. doi: 10.3390/ani11061497 (PMC8224363; doi:10.3390/ani11061497)
Supplement: Supplementary file 1 [file animals-11-01497-s001.zip]

Archive with 11 entries (10 files):
- animals-1204814-supplementary/__MACOSX/
- animals-1204814-supplementary/__MACOSX/._Sigmundson, Stribos, et al. Experiment 1 Data.xlsx
- animals-1204814-supplementary/__MACOSX/._Sigmundson, Stribos, et al. Experiment 1 Script.R
- animals-1204814-supplementary/__MACOSX/._Sigmundson, Stribos, et al. Experiment 2 Data.xlsx
- animals-1204814-supplementary/__MACOSX/._Sigmundson, Stribos, et al. Experiment 2 Script.docx
- animals-1204814-supplementary/__MACOSX/._Sigmundson, Stribos, et al. Supplementary materials.docx
- animals-1204814-supplementary/Sigmundson, Stribos, et al. Experiment 1 Data.xlsx
- animals-1204814-supplementary/Sigmundson, Stribos, et al. Experiment 1 Script.R
- animals-1204814-supplementary/Sigmundson, Stribos, et al. Experiment 2 Data.xlsx
- animals-1204814-supplementary/Sigmundson, Stribos, et al. Experiment 2 Script.pdf
- animals-1204814-supplementary/Sigmundson, Stribos, et al. Supplementary materials.pdf
