# Supplementary material for: Exploring the Cognitive Capacities of Japanese Macaques in a Cooperation Game
Source: Animals (Basel). 2021 May 21;11(6):1497. doi: 10.3390/ani11061497 (PMC8224363; doi:10.3390/ani11061497)
Supplement: Supplementary file 1 [file animals-11-01497-s001.zip › animals-1204814-supplementary/Sigmundson, Stribos, et al. Experiment 1 Data.xlsx]

## Sheet: All Data
Date	Session	Trial	Subject	Pull	Waiting	Hut Presence #	Partner Present @ Loop (y/n)	Partner	Success (y/n)	Reward Distribution (0,1,2)	Thievery (0,1,2)
8.12.18	11	1	FI	1	0	0	0		0
8.12.18	11	1	FI	2	0	0	0		0
8.12.18	11	1	FI	3	0	0	0		0
8.12.18	11	1	FI	4	0	0	0		0
8.12.18	11	1	FI	5	0	0	0		0
8.12.18	11	1	FI	6	0	0	0		0
8.12.18	11	1	FI	7	0	0	0		0
8.12.18	11	1	FI	8	0	0	0		0
8.12.18	11	1	FI	9	0	0	0		0
8.12.18	11	1	FI	10	0	0	0		0
8.12.18	11	1	FI	11	0	0	0		0
8.12.18	11	1	FI	12	0	0	0		0
8.12.18	11	1	FI	13	0	0	0		0
8.12.18	11	1	FI	14	0	0	0		0	2	0
8.12.18	11	3	JA	1	0	0	0		0
8.12.18	11	3	JA	2	0	0	0		0
8.12.18	11	3	JA	3	0	0	0		0
8.12.18	11	3	JA	4	0	0	0		0
8.12.18	11	3	JA	5	0	0	0		0
8.12.18	11	3	JA	6	0	0	0		0
8.12.18	11	3	JA	7	0	0	0		0
8.12.18	11	3	JA	8	0	0	0		0
8.12.18	11	3	JA	9	0	0	0		0
8.12.18	11	3	JA	10	0	0	0		0
8.12.18	11	3	JA	11	0	0	0		0
8.12.18	11	3	JA	12	0	0	0		0
8.12.18	11	3	JA	13	0	0	0		0
8.12.18	11	3	JA	14	0	0	0		0
8.12.18	11	3	JA	15	0	0	0		0
8.12.18	11	3	JA	16	0	0	0		0
8.12.18	11	3	JA	17	0	0	0		0
8.12.18	11	3	JA	18	0	0	0		0
8.12.18	11	3	JA	19	0	1	0		0
8.12.18	11	3	JA	20	0	1	1	FI	1	1	0
8.12.18	11	3	FI	1	0	1	1	JA	1	1	0
8.12.18	11	4	JA	1	0	0	0		0
8.12.18	11	4	JA	2	0	0	0		0
8.12.18	11	4	JA	3	0	0	0		0
8.12.18	11	4	JA	4	0	0	0		0
8.12.18	11	4	JA	5	0	0	0		0
8.12.18	11	4	JA	6	0	0	0		0
8.12.18	11	4	JA	7	0	0	0		0
8.12.18	11	4	JA	8	0	0	0		0
8.12.18	11	4	JA	9	0	0	0		0
8.12.18	11	4	JA	10	0	0	0		0
8.12.18	11	4	JA	11	0	0	0		0
8.12.18	11	4	JA	12	0	0	0		0
8.12.18	11	4	JA	13	0	0	0		0
8.12.18	11	4	JA	14	0	0	0		0
8.12.18	11	4	JA	15	0	0	0		0
8.12.18	11	4	JA	16	0	0	0		0
8.12.18	11	4	JA	17	0	0	0		0
8.12.18	11	4	JA	18	0	0	0		0
8.12.18	11	4	JA	19	0	0	0		0
8.12.18	11	4	JA	20	0	0	0		0
8.12.18	11	4	JA	21	0	0	0		0
8.12.18	11	4	JA	22	0	0	0		0
8.12.18	11	4	JA	23	0	0	0		0
8.12.18	11	4	JA	24	0	0	0		0
8.12.18	11	4	JA	25	0	0	0		0
8.12.18	11	4	JA	26	0	0	0		0
8.12.18	11	4	JA	27	0	0	0		0
8.12.18	11	4	JA	28	0	0	0		0
8.12.18	11	4	JA	29	0	0	0		0
8.12.18	11	4	JA	30	0	0	0		0
8.12.18	11	4	JA	31	0	0	0		0
8.12.18	11	4	FI	1	0	0	0		0
8.12.18	11	4	FI	2	0	0	0		0
8.12.18	11	4	FI	3	0	0	0		0
8.12.18	11	4	FI	4	0	0	0		0
8.12.18	11	4	JA	32	0	0	0		0
8.12.18	11	4	JA	33	0	0	0		0
8.12.18	11	4	FI	5	0	1	1	JA	0	1	1
8.12.18	11	5	FI	1	0	0	0		0
8.12.18	11	5	FI	2	0	0	0		0
8.12.18	11	5	FI	3	0	0	0		0
8.12.18	11	5	FI	4	0	0	0		0
8.12.18	11	5	FI	5	0	0	0		0
8.12.18	11	5	FI	6	0	0	0		0
8.12.18	11	5	JA	1	0	1	0		0
8.12.18	11	5	JA	2	0	1	0		0
8.12.18	11	5	FI	7	0	1	0		0
8.12.18	11	5	FI	8	0	1	0		0
8.12.18	11	5	FI	9	0	1	0		0
8.12.18	11	5	JA	3	0	1	1	FI	0
8.12.18	11	5	JA	4	0	1	1	FI	0
8.12.18	11	5	JA	5	0	1	0		0
8.12.18	11	5	JA	6	0	1	0		0
8.12.18	11	5	JA	7	0	1	0		0
8.12.18	11	5	JA	8	0	1	0		0
8.12.18	11	5	JA	9	0	1	0		0
8.12.18	11	5	JA	10	0	0	0		0
8.12.18	11	5	JA	11	0	0	0		0
8.12.18	11	5	JA	12	0	0	0		0
8.12.18	11	5	JA	13	0	0	0		0
8.12.18	11	5	JA	14	0	0	0		0
8.12.18	11	5	JA	15	0	0	0		0
8.12.18	11	5	AL	1	0	2	0		0
8.12.18	11	5	PI	1	0	1	0		0
8.12.18	11	5	AL	2	0	1	1	PI	0
8.12.18	11	5	PI	2	0	0	0		0
8.12.18	11	5	PI	3	0	1	0		0
8.12.18	11	5	PI	4	0	0	0		0
8.12.18	11	5	PI	5	0	0	0		0
8.12.18	11	5	PI	6	0	0	0		0
8.12.18	11	5	PI	7	0	0	0		0
8.12.18	11	5	AL	3	0	1	0		0
8.12.18	11	5	PI	8	0	1	0		0
8.12.18	11	5	PI	9	0	1	0		0
8.12.18	11	5	PI	10	0	0	0		0
8.12.18	11	5	PI	11	0	0	0		0
8.12.18	11	5	PI	12	0	0	0		0
8.12.18	11	5	PI	13	0	0	0		0
8.12.18	11	5	PI	14	0	0	0		0
8.12.18	11	5	PI	15	0	0	0		0
8.12.18	11	5	PI	16	0	0	0		0
8.12.18	11	5	PI	17	0	0	0		0
8.12.18	11	5	PI	18	0	0	0		0
8.12.18	11	5	PI	19	0	0	0		0
8.12.18	11	5	PI	20	0	0	0		0
8.12.18	11	5	PI	21	0	0	0		0
8.12.18	11	5	PI	22	0	0	0		0
8.12.18	11	5	PI	23	0	0	0		0
8.12.18	11	5	PI	24	0	0	0		0
8.12.18	11	5	PI	25	0	0	0		0
8.12.18	11	5	PI	26	0	0	0		0
8.12.18	11	5	PI	27	0	0	0		0
8.12.18	11	5	PI	28	0	0	0		0
8.12.18	11	5	PI	29	0	0	0		0
8.12.18	11	5	PI	30	0	1	0		0
8.12.18	11	6	AL	1	0	1	0		0
8.12.18	11	6	PI	1	0	0	0		0
8.12.18	11	6	PI	2	0	0	0		0
8.12.18	11	6	JA	1	0	1	1	IN	0
8.12.18	11	6	JA	2	0	1	1	IN	0
8.12.18	11	6	JA	3	0	1	1	IN	0
8.12.18	11	6	JA	4	0	1	0		0
8.12.18	11	6	JA	5	0	1	0		0
8.12.18	11	6	JA	6	0	1	0		0
8.12.18	11	6	JA	7	0	1	0		0
8.12.18	11	6	JA	8	0	0	0		0
8.12.18	11	6	JA	9	0	0	0		0
8.12.18	11	6	JA	10	0	0	0		0
8.12.18	11	6	JA	11	0	0	0		0
8.12.18	11	6	JA	12	0	0	0		0
8.12.18	11	6	JA	13	0	0	0		0
8.12.18	11	6	JA	14	0	0	0		0
8.12.18	11	6	JA	15	0	0	0		0
8.12.18	11	6	JA	16	0	0	0		0
8.12.18	11	6	JA	17	0	0	0		0
8.12.18	11	6	JA	18	0	0	0		0
8.12.18	11	6	JA	19	0	0	0		0
8.12.18	11	6	JA	20	0	0	0		0
8.12.18	11	6	JA	21	0	0	0		0
8.12.18	11	6	JA	22	0	0	1	Ryan	1	1	1
8.12.18	12	7	JA	1	0	0	0		0
8.12.18	12	7	JA	2	0	0	0		0
8.12.18	12	7	JA	3	0	0	0		0
8.12.18	12	7	JA	4	0	0	0		0
8.12.18	12	7	JA	5	0	0	0		0
8.12.18	12	7	JA	6	0	0	0		0
8.12.18	12	7	JA	7	0	0	0		0
8.12.18	12	7	JA	8	0	0	0		0
8.12.18	12	7	JA	9	0	0	0		0
8.12.18	12	7	JA	10	0	0	0		0
8.12.18	12	7	JA	11	0	0	0		0
8.12.18	12	7	JA	12	0	0	0		0
8.12.18	12	7	JA	13	0	0	0		0
8.12.18	12	7	JA	14	0	0	0		0
8.12.18	12	7	JA	15	0	0	0		0
8.12.18	12	7	JA	16	0	0	0		0
8.12.18	12	7	JU	1	0	0	0		0
8.12.18	12	7	JU	2	0	0	0		0
8.12.18	12	7	JU	3	0	0	0		0
8.12.18	12	7	JU	4	0	0	0		0
8.12.18	12	8	KA	1	0	1	0		0
8.12.18	12	8	KA	2	0	2	0		0
8.12.18	12	8	JA	1	0	1	0		0
8.12.18	12	8	JA	2	0	1	0		0
8.12.18	12	8	JA	3	0	0	0		0
8.12.18	12	8	SA	1	0	0	0		0
8.12.18	12	8	SA	2	0	0	0		0
8.12.18	12	8	SA	3	0	0	0		0
8.12.18	12	8	SA	4	0	0	0		0
8.12.18	12	8	SA	5	0	0	0		0
8.12.18	12	8	SA	6	0	0	0		0
8.12.18	12	8	SA	7	0	0	0		0	0	2
8.12.18	12	9	JA	1	0	0	0		0
8.12.18	12	9	JA	2	0	0	0		0
8.12.18	12	9	JA	3	0	0	0		0
8.12.18	12	9	JA	4	0	0	0		0
8.12.18	12	9	JA	5	0	0	0		0
8.12.18	12	9	JA	6	0	0	0		0
8.12.18	12	9	JA	7	0	0	0		0
8.12.18	12	9	JA	8	0	0	0		0
8.12.18	12	9	JA	9	0	0	0		0
8.12.18	12	9	SA	1	0	0	0		0	0	2
8.12.18	12	10	JA	1	0	0	0		0
8.12.18	12	10	JA	2	0	0	0		0
8.12.18	12	10	JA	3	0	0	0		0
8.12.18	12	10	JA	4	0	0	0		0
8.12.18	12	10	JA	5	0	0	0		0
8.12.18	12	11	AL	1	0	1	0		0
8.12.18	12	11	PI	1	0	1	1	AL	0
8.12.18	12	11	PI	2	0	0	0		0
8.12.18	12	11	PI	3	0	0	0		0
8.12.18	12	11	PI	4	0	0	0		0
8.12.18	12	11	AL	2	0	1	0		0
8.12.18	12	11	PI	5	0	0	0		0
8.12.18	12	11	PI	6	0	0	0		0
8.12.18	12	11	AL	3	0	1	0	PI	1	2	0
8.12.18	12	11	PI	7	1	1	1	AL	1	0	0
8.12.18	12	12	PI	1	0	1	1	AL	0
8.12.18	12	12	PI	2	0	0	0		0
8.12.18	12	12	PI	3	0	0	0		0
8.12.18	12	12	PI	4	0	0	0		0
8.12.18	12	12	AL	1	0	1	1	PI	0
8.12.18	12	12	AL	2	0	1	1	PI	0
8.12.18	12	12	PI	5	0	0	0		0
8.12.18	12	12	AL	3	0	1	1	PI	0
8.12.18	12	12	AL	4	0	1	0		0
8.12.18	12	12	AL	5	0	1	0		0
8.12.18	12	12	AL	6	0	1	0		0
8.12.18	12	12	PI	6	0	0	0		0
8.12.18	12	12	PI	7	0	0	0		0
8.12.18	12	12	PI	8	0	0	0		0
8.12.18	12	12	PI	9	0	0	0		0
8.12.18	12	12	PI	10	0	0	0		0
8.12.18	12	12	PI	11	0	0	0		0
8.12.18	12	12	PI	12	0	0	0		0
8.12.18	12	12	PI	13	0	0	0		0
8.12.18	12	12	PI	14	0	0	0		0
8.12.18	12	12	PI	15	0	0	0		0
8.12.18	12	12	PI	16	0	0	0		0	1	1
8.12.18	12	13	AL	1	0	1	0		0
8.12.18	12	13	PI	1	0	0	0		0	1	1
8.12.18	12	14	AL	1	0	1	1	PI	0
8.12.18	12	14	PI	1	0	0	0		0
8.12.18	12	14	PI	2	0	0	0		0
8.12.18	12	14	PI	3	0	0	0		0
8.12.18	12	14	PI	4	0	0	0		0
8.12.18	12	14	PI	5	0	0	0		0
8.12.18	12	14	PI	6	0	0	0		0
8.12.18	12	14	PI	7	0	0	0		0
8.12.18	12	14	PI	8	0	0	0		0
8.12.18	12	14	PI	9	0	0	0		0
8.12.18	12	14	PI	10	0	1	0		0	0	2
8.12.18	12	15	PI	1	0	1	0		0
8.12.18	12	15	PI	2	0	1	0		0
8.12.18	12	15	PI	3	0	1	0		0
8.12.18	12	15	AL	1	0	1	0		0
8.12.18	12	15	PI	4	0	0	0		0
8.12.18	12	15	PI	5	0	0	0		0	1	1
9.12.18	13	1	PI	1	0	0	0		0
9.12.18	13	1	PI	2	0	0	0		0
9.12.18	13	1	AL	1	0	1	0		0
9.12.18	13	1	PI	3	0	0	0		0
9.12.18	13	1	PI	4	0	0	0		0
9.12.18	13	1	PI	5	0	0	0		0
9.12.18	13	1	JA	1	0	1	0		0
9.12.18	13	1	JA	2	0	1	0		0
9.12.18	13	1	PI	6	0	0	0		0
9.12.18	13	1	PI	7	0	1	1	JA	1	0	0
9.12.18	13	1	JA	3	0	1	1	PI	1	2	0
9.12.18	13	2	AL	1	0	1	1	PI	0
9.12.18	13	2	PI	1	0	1	1	AL	0
9.12.18	13	2	JA	1	0	1	0		0
9.12.18	13	2	JA	2	0	1	0		0
9.12.18	13	2	JA	3	0	1	0		0
9.12.18	13	2	JA	4	0	1	0		0
9.12.18	13	2	JA	5	0	1	0		0
9.12.18	13	2	JA	6	0	1	0		0
9.12.18	13	2	AL	2	0	0	0		0
9.12.18	13	2	JA	7	0	1	0		0
9.12.18	13	3	JA	1	0	0	0		0
9.12.18	13	3	JA	2	0	1	0		0
9.12.18	13	3	JA	3	0	1	0		0
9.12.18	13	3	JA	4	0	1	1	IN	0
9.12.18	13	3	JA	5	0	1	1	IN	0
9.12.18	13	3	JA	6	0	0	0		0
9.12.18	13	3	JA	7	0	0	0		0
9.12.18	13	3	JA	8	0	1	1	IN	0
9.12.18	13	3	JA	9	0	1	1	IN	0
9.12.18	13	3	JA	10	0	1	1	IN	0
9.12.18	13	3	JA	11	0	0	0		0
9.12.18	13	3	JA	12	0	0	0		0
9.12.18	13	3	JA	13	0	0	0		0
9.12.18	13	3	JA	14	0	0	0		0
9.12.18	13	3	JA	15	0	0	0		0
9.12.18	13	3	JA	16	0	1	1	IN	0
9.12.18	13	3	JA	17	0	1	1	IN	0
9.12.18	13	3	JA	18	0	1	1	IN	0
9.12.18	13	3	JA	19	0	1	1	IN	0
9.12.18	13	3	JA	20	0	0	0		0
9.12.18	13	3	JA	21	0	0	0		0
9.12.18	13	3	JA	22	0	0	0		0
9.12.18	13	3	JA	23	0	0	0		0
9.12.18	13	3	JA	24	0	0	0		0
9.12.18	13	3	JA	25	0	1	1	FI	0
9.12.18	13	3	JA	26	0	1	1	FI	0
9.12.18	13	3	FI	1	0	1	1	HE	0
9.12.18	13	3	JA	27	0	0	0		0
9.12.18	13	3	JA	28	0	1	0		0
9.12.18	13	3	JA	29	0	1	0		0
9.12.18	13	3	JA	30	0	1	0		0
9.12.18	13	3	JA	31	0	0	1	Ryan	1	1	1
9.12.18	13	4	JA	1	0	0	0		0
9.12.18	13	6	JU	1	0	0	0		0
9.12.18	13	6	PI	1	0	1	0		0
9.12.18	13	6	AL	1	0	1	0		0
9.12.18	13	6	JA	1	0	1	1	PI	0
9.12.18	13	6	JA	2	0	1	1	PI	0
9.12.18	13	6	JA	3	0	1	1	PI	0
9.12.18	13	6	JA	4	0	1	1	PI	0
9.12.18	13	6	PI	2	0	1	1	JA	0
9.12.18	13	6	PI	3	0	1	1	JA	0
9.12.18	13	6	JA	5	0	1	1	PI	0
9.12.18	13	6	AL	2	0	1	0		0
9.12.18	13	6	JA	6	0	1	0		0
9.12.18	13	6	JA	7	0	0	0		0
9.12.18	13	6	AL	3	0	1	0		0
9.12.18	13	6	JA	8	0	1	0		0
9.12.18	13	6	JA	9	0	1	1	PI	0
9.12.18	13	6	JA	10	0	0	0		0
9.12.18	13	6	JA	11	0	1	1	PI	0
9.12.18	13	6	JA	12	0	1	1	PI	0
9.12.18	13	6	JA	13	0	1	1	PI	0
9.12.18	13	6	IN	1	0	0	0		0
9.12.18	13	6	IN	2	0	0	0		0
9.12.18	13	6	JA	14	0	1	1	IN	0
9.12.18	13	6	JA	15	0	0	0		0
9.12.18	13	6	JA	16	0	0	0		0
9.12.18	13	6	JA	17	0	0	0		0
9.12.18	13	6	JA	18	0	0	0		0
9.12.18	13	6	HE	1	0	0	0		0
9.12.18	13	6	HE	2	0	0	1	Ryan	1	2	0
9.12.18	13	7	HE	1	0	0	0		0
9.12.18	13	7	HE	2	0	0	0		0
9.12.18	13	7	AL	1	0	0	0		0
9.12.18	13	7	IN	1	0	0	0		0
9.12.18	13	7	PI	1	0	0	1	Ryan	1	1	1
9.12.18	13	8	PI	1	0	1	1	AL	1	0	0
9.12.18	13	8	AL	1	0	1	1	PI	1	2	0
13.12.18	16	1	HE	1	0	0	0		0
13.12.18	16	1	HE	2	0	0	0		0
13.12.18	16	1	AL	1	0	1	0		0
13.12.18	16	1	PI	1	0	0	0		0
13.12.18	16	1	PI	2	0	0	0		0
13.12.18	16	1	AL	2	0	1	1	PI	0
13.12.18	16	1	JA	1	0	0	0		0
13.12.18	16	1	JA	2	0	0	0		0
13.12.18	16	1	PI	3	0	0	0		0
13.12.18	16	1	PI	4	0	0	0		0
13.12.18	16	1	PI	5	0	1	0		0
13.12.18	16	1	AL	3	0	0	0		0
13.12.18	16	1	JA	3	0	0	0		0
13.12.18	16	1	JA	4	0	0	0		0
13.12.18	16	1	JA	5	0	0	0		0
13.12.18	16	1	JA	6	0	0	0		0
13.12.18	16	1	JA	7	0	0	0		0
13.12.18	16	1	JA	8	0	0	0		0
13.12.18	16	1	JA	9	0	0	0		0
13.12.18	16	1	JA	10	0	1	0		0
13.12.18	16	1	JA	11	0	1	1	PI	0
13.12.18	16	1	JA	12	0	1	1	PI	0
13.12.18	16	1	JA	13	0	1	1	PI	0
13.12.18	16	1	JA	14	0	1	1	PI	0
13.12.18	16	1	JA	15	0	1	1	PI	1	1	0
13.12.18	16	1	PI	6	0	1	1	JA	1	1	0
13.12.18	16	2	JA	1	0	0	0		0
13.12.18	16	2	JA	2	0	0	0		0
13.12.18	16	2	JA	3	0	0	0		0
13.12.18	16	2	JA	4	0	0	0		0
13.12.18	16	2	JA	5	0	0	0		0
13.12.18	16	2	JA	6	0	0	0		0
13.12.18	16	2	JA	7	0	0	0		0
13.12.18	16	2	JA	8	0	0	0		0
13.12.18	16	2	JA	9	0	0	0		0
13.12.18	16	2	HE	1	0	0	0		0
13.12.18	16	2	HE	2	0	0	0		0
13.12.18	16	2	HE	3	0	0	0		0
13.12.18	16	2	HE	4	0	0	0		0
13.12.18	16	2	HE	5	0	0	0		0
13.12.18	16	2	JU	1	0	0	0		0
13.12.18	16	2	JU	2	0	0	1	Ryan	1	2	0
13.12.18	16	3	FI	1	0	0	0		0
13.12.18	16	3	FI	2	0	1	1	JU	0
13.12.18	16	3	JU	1	0	1	1	FI	0
13.12.18	16	3	FI	3	0	1	0		0
13.12.18	16	3	JA	1	0	1	1	FI	0
13.12.18	16	3	JA	2	0	1	1	FI	0
13.12.18	16	3	JA	3	0	1	0		0
13.12.18	16	3	JA	4	0	0	0		0
13.12.18	16	3	JA	5	0	0	0		0
13.12.18	16	3	FI	4	0	0	0		0
13.12.18	16	3	FI	5	0	1	0		0
13.12.18	16	4	FI	1	0	1	0		0
13.12.18	16	4	FI	2	0	1	0		0
13.12.18	16	4	HE	1	0	1	1	FI	0
13.12.18	16	4	FI	3	1	1	1	HE	0
13.12.18	16	4	HE	2	0	1	1	FI	0
13.12.18	16	4	HE	3	0	1	1	FI	0
13.12.18	16	4	HE	4	0	0	0		0
13.12.18	16	4	PI	1	0	0	0		0
13.12.18	16	4	PI	2	0	0	0		0
13.12.18	16	4	PI	3	0	0	0		0
13.12.18	16	4	PI	4	0	0	0		0
13.12.18	16	4	PI	5	0	0	0		0
13.12.18	16	4	PI	6	0	0	0		0
13.12.18	16	4	PI	7	0	0	0		0
13.12.18	16	4	PI	8	0	0	0		0
13.12.18	16	4	PI	9	0	0	0		0
13.12.18	16	4	PI	10	0	0	0		0
13.12.18	16	4	PI	11	0	0	0		0
13.12.18	16	4	PI	12	0	0	0		0
13.12.18	16	4	PI	13	0	0	0		0
13.12.18	16	4	PI	14	0	0	0		0
13.12.18	16	4	PI	15	0	0	0		0
13.12.18	16	4	PI	16	0	0	0		0
13.12.18	16	4	PI	17	0	0	0		0
13.12.18	16	4	PI	18	0	0	0		0
13.12.18	16	4	PI	19	0	0	0		0
13.12.18	16	4	PI	20	0	1	1	Ryan	1	0	2
13.12.18	16	5	AL	1	0	1	0		0
13.12.18	16	5	PI	1	0	0	0		0
13.12.18	16	5	PI	2	0	0	0		0
13.12.18	16	5	PI	3	0	0	0		0
13.12.18	16	5	PI	4	0	0	0		0
13.12.18	16	5	PI	5	0	0	0		0
13.12.18	16	5	PI	6	0	0	0		0
13.12.18	16	5	PI	7	0	0	0		0
13.12.18	16	5	PI	8	0	0	0		0
13.12.18	16	5	HE	1	0	0	0		0
13.12.18	16	5	HE	2	0	0	0		0
13.12.18	16	5	PI	9	0	1	0		0
13.12.18	16	5	PI	10	0	0	0		0
13.12.18	16	5	PI	11	0	0	0		0
13.12.18	16	5	PI	12	0	0	0		0
13.12.18	16	5	PI	13	0	0	0		0
13.12.18	16	5	PI	14	0	0	0		0
13.12.18	16	5	PI	15	0	0	0		0
13.12.18	16	5	PI	16	0	0	0		0
13.12.18	16	5	PI	17	0	0	0		0
13.12.18	16	5	PI	18	0	0	0		0
13.12.18	16	5	PI	19	0	0	1	Ryan	1	1	1
13.12.18	16	6	JA	1	0	0	0		0
13.12.18	16	6	JA	2	0	0	0		0
13.12.18	16	6	JA	3	0	0	0		0
13.12.18	16	6	JA	4	0	0	0		0
13.12.18	16	6	JA	5	0	0	0		0
13.12.18	16	6	JA	6	0	0	0		0
13.12.18	16	6	JA	7	0	0	0		0
13.12.18	16	6	JA	8	0	0	0		0
13.12.18	16	6	JA	9	0	0	0		0
13.12.18	16	6	JA	10	0	0	0		0
13.12.18	16	6	JA	11	0	0	0		0
13.12.18	16	6	JA	12	0	0	0		0
13.12.18	16	6	JA	13	0	0	0		0
13.12.18	16	6	JA	14	0	0	0		0
13.12.18	16	6	HE	1	0	0	0		0
13.12.18	16	6	JA	15	0	0	0		0
13.12.18	16	6	HE	2	0	0	0		0
13.12.18	16	6	JA	16	0	1	1	Ryan	1	2	0
13.12.18	17	7	PI	1	0	0	0		0
13.12.18	17	7	AL	1	0	1	0		0
13.12.18	17	7	PI	2	0	0	0		0
13.12.18	17	7	AL	2	0	1	0		0
13.12.18	17	7	AL	3	0	1	0		0
13.12.18	17	7	PI	3	0	0	0		0
13.12.18	17	7	PI	4	0	0	0		0
13.12.18	17	7	PI	5	0	0	0		0
13.12.18	17	7	PI	6	0	0	0		0
13.12.18	17	7	AL	4	0	1	0		0
13.12.18	17	7	PI	7	1	1	1	AL	0
13.12.18	17	7	PI	8	0	0	0		0
13.12.18	17	7	PI	9	0	0	0		0
13.12.18	17	7	PI	10	0	0	0		0
13.12.18	17	7	PI	11	0	0	1	Ryan	1	1	1
13.12.18	17	8	PI	1	0	1	1	AL	0
13.12.18	17	8	AL	1	0	1	1	PI	0
13.12.18	17	8	PI	2	0	0	0		0
13.12.18	17	8	PI	3	0	0	0		0
13.12.18	17	8	PI	4	0	0	0		0
13.12.18	17	8	PI	5	0	0	0		0
13.12.18	17	8	PI	6	0	0	0		0
13.12.18	17	8	PI	7	0	0	0		0
13.12.18	17	8	JA	1	0	1	1	KA	0
13.12.18	17	8	JA	2	0	0	0		0
13.12.18	17	8	JA	3	0	0	0		0
13.12.18	17	8	PI	8	0	1	1	Ryan	1	1	1
13.12.18	17	9	PI	1	0	0	0		0
13.12.18	17	9	PI	2	0	0	0		0
13.12.18	17	9	AL	1	0	0	0		0
13.12.18	17	9	PI	3	0	0	0		0
13.12.18	17	9	PI	4	0	0	0		0
13.12.18	17	9	PI	5	0	0	1	Ryan	1	1	1
13.12.18	17	10	PI	1	0	0	0		0
13.12.18	17	10	AL	1	0	0	0		0
13.12.18	17	10	AL	2	0	0	0		0
13.12.18	17	10	PI	2	0	0	0		0
13.12.18	17	10	PI	3	0	0	0		0
13.12.18	17	10	PI	4	0	1	0		0
13.12.18	17	10	PI	5	0	1	0		0
13.12.18	17	10	PI	6	0	0	0		0
13.12.18	17	10	PI	7	0	1	1	Ryan	1	0	2
13.12.18	17	11	PI	1	0	0	0		0
13.12.18	17	11	PI	2	0	0	0		0
13.12.18	17	11	PI	3	0	0	0		0
13.12.18	17	11	PI	4	0	0	0		0
13.12.18	17	11	PI	5	0	0	0		0
13.12.18	17	11	PI	6	0	0	0		0
13.12.18	17	11	PI	7	0	0	0		0
13.12.18	17	11	PI	8	0	0	0		0
13.12.18	17	11	PI	9	0	0	0		0
13.12.18	17	11	PI	10	0	0	0		0
13.12.18	17	11	PI	11	0	1	1	Ryan	1	1	1
13.12.18	17	12	PI	1	0	0	0		0
13.12.18	17	12	PI	2	0	0	0		0
13.12.18	17	12	PI	3	0	0	0		0
13.12.18	17	12	PI	4	0	0	1	Ryan	1	1	1
15.12.18	20	1	SA	1	0	0	0		0
15.12.18	20	1	SA	2	0	0	0		0
15.12.18	20	1	SA	3	0	0	0		0
15.12.18	20	1	SA	4	0	0	0		0
15.12.18	20	1	SA	5	0	0	0		0
15.12.18	20	1	SA	6	0	0	0		0
15.12.18	20	1	SA	7	0	0	0		0
15.12.18	20	1	SA	8	0	0	0		0
15.12.18	20	1	SA	9	0	0	0		0
15.12.18	20	1	SA	10	0	0	0		0
15.12.18	20	1	SA	11	0	0	0		0
15.12.18	20	1	SA	12	0	0	0		0
15.12.18	20	1	SA	13	0	0	0		0
15.12.18	20	1	SA	14	0	0	0		0
15.12.18	20	1	SA	15	0	0	1	Ryan	1	2	0
15.12.18	20	2	SA	1	0	0	0		0
15.12.18	20	2	SA	2	0	0	0		0
15.12.18	20	2	SA	3	0	0	0		0
15.12.18	20	2	SA	4	0	0	0		0
15.12.18	20	2	AL	1	0	1	0		0
15.12.18	20	2	PI	1	0	1	0		0
15.12.18	20	2	PI	2	0	1	0		0
15.12.18	20	2	PI	3	0	1	0		0
15.12.18	20	2	AL	2	0	1	0		0
15.12.18	20	2	FI	1	0	0	0		0
15.12.18	20	2	FI	2	0	0	1	Ryan	1	2	0
15.12.18	20	3	FI	1	0	0	0		0
15.12.18	20	3	FI	2	0	0	0		0
15.12.18	20	3	JA	1	0	0	0		0
15.12.18	20	3	JA	2	0	1	0		0
15.12.18	20	3	JA	3	0	1	1	FI	0
15.12.18	20	3	JA	4	0	1	1	FI	0
15.12.18	20	3	JA	5	0	1	1	FI	0
15.12.18	20	3	JA	6	0	1	1	FI	0
15.12.18	20	3	FI	3	0	1	1	JA	0
15.12.18	20	3	JA	7	0	1	0		0
15.12.18	20	3	JA	8	0	1	0		0
15.12.18	20	3	FI	4	0	0	0		0
15.12.18	20	3	JA	9	0	1	1	FI	0
15.12.18	20	3	JA	10	0	1	1	FI	0
15.12.18	20	3	JA	11	0	0	0		0
15.12.18	20	3	JA	12	0	0	0		0
15.12.18	20	3	JA	13	0	0	0		0
15.12.18	20	3	JA	14	0	0	0		0
15.12.18	20	3	JA	15	0	0	0		0
15.12.18	20	3	JA	16	0	0	0		0
15.12.18	20	3	JA	17	0	1	0		0
15.12.18	20	3	HE	1	0	1	0		0
15.12.18	20	3	HE	2	0	1	0		0
15.12.18	20	3	JA	18	0	1	1	Ryan	1	0	2
15.12.18	20	4	HE	1	0	0	0		0
15.12.18	20	4	HE	2	0	1	0		0
15.12.18	20	4	HE	3	0	1	0		0
15.12.18	20	4	HE	4	0	1	0		0
15.12.18	20	5	HE	1	0	0	0		0
15.12.18	20	6	JA	1	0	0	0		0
15.12.18	20	6	FI	1	0	0	1	Ryan	1	2	0
15.12.18	20	7	FI	1	0	0	0		0
15.12.18	20	7	JA	1	0	1	0		0
15.12.18	20	7	JU	1	0	0	0		0
15.12.18	20	7	JU	2	0	0	1	Ryan	1	2	0
15.12.18	21	8	SA	1	0	0	0		0
15.12.18	21	8	SA	2	0	0	0		0
15.12.18	21	8	SA	3	0	0	0		0
15.12.18	21	8	SA	4	0	0	0		0
15.12.18	21	8	SA	5	0	0	0		0
15.12.18	21	8	SA	6	0	0	0		0
15.12.18	21	8	SA	7	0	0	0		0
15.12.18	21	8	SA	8	0	0	0		0
15.12.18	21	8	SA	9	0	0	0		0
15.12.18	21	8	SA	10	0	0	0		0
15.12.18	21	8	JA	1	0	0	0		0
15.12.18	21	8	JA	2	0	0	0		0
15.12.18	21	8	JA	3	0	0	1	Ryan	1	0	2
15.12.18	21	9	JA	1	0	0	0		0
15.12.18	21	9	JA	2	0	1	1	IN	0
15.12.18	21	9	JA	3	0	1	0		0
15.12.18	21	9	IN	1	0	1	1	JA	0
15.12.18	21	9	JA	4	0	1	0		0
15.12.18	21	9	JA	5	0	1	0		0
15.12.18	21	9	JA	6	0	1	1	Ryan	1	2	0
15.12.18	21	10	JA	1	0	1	0		0
15.12.18	21	10	JA	2	0	1	0		0
15.12.18	21	10	JA	3	0	1	1	IN	0
15.12.18	21	10	JA	4	0	1	1	IN	0
15.12.18	21	10	JA	5	0	1	1	IN	0
15.12.18	21	10	IN	1	0	1	1	JA	0
15.12.18	21	10	JA	6	0	1	0		0
15.12.18	21	10	JA	7	0	1	1	Ryan	1	2	0
15.12.18	21	11	JA	1	0	1	0		0
15.12.18	21	11	JA	2	0	1	0		0
15.12.18	21	11	JA	3	0	1	0		0
15.12.18	21	11	JA	4	0	1	0		0
15.12.18	21	11	JA	5	0	1	0		0
15.12.18	21	11	JA	6	0	1	0		0
15.12.18	21	11	IN	1	0	1	0		0
15.12.18	21	11	JA	7	0	1	1	IN	0
15.12.18	21	11	JA	8	0	1	1	IN	0
15.12.18	21	11	JA	9	0	1	1	IN	0
15.12.18	21	11	JA	10	0	1	1	IN	0
15.12.18	21	11	JA	11	0	1	1	IN	0
15.12.18	21	11	JA	12	0	1	1	IN	0
15.12.18	21	11	IN	2	0	1	0		0
15.12.18	21	11	JA	13	0	1	1	IN	0
15.12.18	21	11	JA	14	0	1	1	IN	0
15.12.18	21	11	JA	15	0	1	1	IN	0
15.12.18	21	11	JA	16	0	1	1	IN	0
15.12.18	21	11	JA	17	0	1	0		0
15.12.18	21	11	JA	18	0	0	0		0
15.12.18	21	11	JA	19	0	0	0		0
15.12.18	21	11	JA	20	0	0	0		0
15.12.18	21	11	JA	21	0	0	1	Ryan	1	2	0
15.12.18	21	12	JA	1	0	0	0		0
15.12.18	21	12	JA	2	0	0	0		0
15.12.18	21	13	JA	1	0	1	1	Ryan	1	1	1
15.12.18	21	14	JA	1	0	0	0		0
15.12.18	21	14	JA	2	0	0	0		0
15.12.18	21	14	JA	3	0	0	0		0
15.12.18	21	14	JA	4	0	0	0		0
15.12.18	21	14	JA	5	0	1	1	FI	0
15.12.18	21	14	JA	6	0	1	1	FI	0
15.12.18	21	14	JA	7	0	2	0		0
15.12.18	21	14	JA	8	0	1	0		0
15.12.18	21	14	PI	1	0	1	1	JA	0
15.12.18	21	14	PI	2	0	0	1	Ryan	1	0	2
15.12.18	21	15	JA	1	0	0	0		0
15.12.18	21	15	JA	2	0	0	0		0
15.12.18	21	15	JA	3	0	0	1	Ryan	1	1	1
17.12.18	24	1	JA	1	0	1	0		0
17.12.18	24	1	JA	2	0	1	0		0
17.12.18	24	1	JA	3	0	1	0		0
17.12.18	24	1	JA	4	0	1	0		0
17.12.18	24	1	JA	5	0	0	1	Ryan	1	0	2
17.12.18	24	2	JU	1	0	0	0		0
17.12.18	24	2	JA	1	0	1	0		0
17.12.18	24	2	JA	2	0	1	0		0
17.12.18	24	2	JA	3	0	1	0		0
17.12.18	24	2	IN	1	0	1	1	JA	0
17.12.18	24	2	JA	4	0	0	0		0
17.12.18	24	2	JA	5	0	0	0		0
17.12.18	24	2	JA	6	0	0	0		0
17.12.18	24	2	IN	2	0	1	1	JA	1	0	0
17.12.18	24	2	JA	7	0	1	1	IN	1	2	0
17.12.18	24	3	IN	1	0	0	0		0
17.12.18	24	3	IN	2	0	0	0		0
17.12.18	24	3	JA	1	0	1	1	IN	0
17.12.18	24	3	IN	3	0	1	1	JA	0
17.12.18	24	3	JA	2	0	1	1	IN	0
17.12.18	24	3	JA	3	0	1	1	IN	0
17.12.18	24	3	IN	4	0	1	1	JA	0
17.12.18	24	3	JA	4	0	1	1	IN	0
17.12.18	24	3	JA	5	0	1	1	IN	0
17.12.18	24	3	IN	5	0	1	0		0
17.12.18	24	3	JA	6	0	1	1	IN	1	1	0
17.12.18	24	3	IN	6	0	1	1	JA	1	1	0
17.12.18	24	4	JA	1	0	1	1	IN	0
17.12.18	24	4	IN	1	0	1	1	JA	0
17.12.18	24	4	JA	2	0	1	0		0
17.12.18	24	4	IN	2	0	1	0		0
17.12.18	24	4	IN	3	0	1	0		0
17.12.18	24	4	JA	3	0	1	0		0
17.12.18	24	4	JA	4	0	1	0		0
17.12.18	24	4	IN	4	0	1	0		0
17.12.18	24	4	JA	5	0	1	1	IN	0
17.12.18	24	4	JA	6	0	1	1	IN	0
17.12.18	24	4	JA	7	0	1	1	IN	0
17.12.18	24	4	JA	8	0	1	1	IN	0
17.12.18	24	4	IN	5	0	1	1	JA	0
17.12.18	24	4	JA	9	0	0	0		0
17.12.18	24	4	JA	10	0	0	0		0
17.12.18	24	4	JA	11	0	0	1	Ryan	1	2	0
17.12.18	24	5	IN	1	0	0	0		0
17.12.18	24	5	IN	2	0	1	1	JA	1	0	0
17.12.18	24	5	JA	1	0	1	1	IN	1	2	0
17.12.18	24	6	IN	1	0	1	1	JA	1	0	0
17.12.18	24	6	JA	1	0	1	1	IN	1	2	0
17.12.18	24	7	IN	1	0	1	1	JA	0
17.12.18	24	7	JA	1	0	1	1	IN	0
17.12.18	24	7	JA	2	0	1	1	IN	0
17.12.18	24	7	JA	3	0	0	0		0
17.12.18	24	7	JA	4	0	0	0		0
17.12.18	24	7	PI	1	0	1	0		0
17.12.18	24	7	PI	2	0	0	0		0
17.12.18	24	7	PI	3	0	1	0		0
17.12.18	24	7	PI	4	0	1	0		0
17.12.18	24	7	PI	5	0	1	0		0
17.12.18	24	7	PI	6	0	1	1	Ryan	1	1	1
17.12.18	24	8	PI	1	0	0	0		0
17.12.18	24	8	PI	2	0	0	0		0
17.12.18	24	8	PI	3	0	1	1	Ryan	1	0	2
17.12.18	24	9	PI	1	0	0	0		0
17.12.18	24	9	PI	2	0	0	1	Ryan	1	2	0
17.12.18	24	10	AL	1	0	0	0		0
17.12.18	24	10	AL	2	0	0	0		0
17.12.18	25	11	SA	1	0	0	0		0
17.12.18	25	11	SA	2	0	0	0		0
17.12.18	25	11	SA	3	0	0	1	Ryan	1	2	0
17.12.18	25	12	SA	1	0	0	0		0
17.12.18	25	12	SA	2	0	0	0		0
17.12.18	25	12	SA	3	0	0	0		0
17.12.18	25	12	SA	4	0	0	0		0
17.12.18	25	12	SA	5	0	0	0		0
17.12.18	25	12	SA	6	0	0	0		0
17.12.18	25	12	SA	7	0	0	0		0
17.12.18	25	12	SA	8	0	0	0		0
17.12.18	25	12	SA	9	0	0	0		0
17.12.18	25	12	SA	10	0	0	0		0
17.12.18	25	12	SA	11	0	0	0		0
17.12.18	25	12	SA	12	0	0	0		0
17.12.18	25	12	SA	13	0	0	0		0
17.12.18	25	12	SA	14	0	0	0		0
17.12.18	25	12	SA	15	0	0	0		0
17.12.18	25	12	SA	16	0	0	1	Ryan	1	2	0
17.12.18	25	13	SA	1	0	0	0		0
17.12.18	25	13	SA	2	0	0	0		0
17.12.18	25	13	SA	3	0	0	0		0
17.12.18	25	13	SA	4	0	0	0		0
17.12.18	25	13	SA	5	0	0	0		0
17.12.18	25	13	SA	6	0	0	0		0
17.12.18	25	13	SA	7	0	0	0		0
17.12.18	25	13	SA	8	0	0	0		0
17.12.18	25	13	SA	9	0	0	0		0
17.12.18	25	13	SA	10	0	0	0		0
17.12.18	25	13	SA	11	0	0	0		0
17.12.18	25	13	SA	12	0	0	0		0
17.12.18	25	13	SA	13	0	0	0		0
17.12.18	25	13	SA	14	0	0	0		0
17.12.18	25	13	SA	15	0	0	0		0
17.12.18	25	13	SA	16	0	0	0		0
17.12.18	25	13	SA	17	0	0	0		0
17.12.18	25	13	SA	18	0	0	1	Ryan	1	2	0
17.12.18	25	14	SA	1	0	0	0		0
17.12.18	25	14	SA	2	0	0	0		0
17.12.18	25	14	SA	3	0	0	0		0
17.12.18	25	14	SA	4	0	0	0		0
17.12.18	25	14	SA	5	0	0	0		0
17.12.18	25	14	SA	6	0	0	0		0
17.12.18	25	14	SA	7	0	0	0		0
17.12.18	25	14	SA	8	0	0	0		0
17.12.18	25	14	AL	1	0	0	0		0
17.12.18	25	14	PI	1	0	1	1	AL	0
17.12.18	25	14	PI	2	0	1	1	AL	0
17.12.18	25	14	PI	3	0	1	0		0
17.12.18	25	14	AL	2	0	0	0		0
17.12.18	25	14	PI	4	0	1	1	AL	0
17.12.18	25	14	PI	5	0	1	1	AL	0
17.12.18	25	14	PI	6	0	1	0		0
17.12.18	25	14	PI	7	0	1	1	Ryan	1	0	2
17.12.18	25	15	AL	1	0	1	0		0
17.12.18	25	15	JA	1	0	1	1	IN	0
17.12.18	25	15	IN	1	0	1	1	JA	0
17.12.18	25	15	IN	2	0	1	1	JA	0
17.12.18	25	15	JA	2	0	1	1	IN	0
17.12.18	25	15	JA	3	0	1	0		0
17.12.18	25	15	JA	4	0	1	0		0
17.12.18	25	15	JA	5	0	1	0		0
17.12.18	25	15	JA	6	0	1	0		0
17.12.18	25	15	JA	7	0	1	1	IN	0
17.12.18	25	15	JA	8	0	1	1	IN	0
17.12.18	25	15	JA	9	0	1	0		0
17.12.18	25	15	JA	10	0	1	1	IN	0
17.12.18	25	15	JA	11	0	1	1	IN	0
17.12.18	25	15	JA	12	0	1	0		0
17.12.18	25	15	JA	13	0	1	1	Ryan	1	2	0
17.12.18	25	16	IN	1	0	1	0		0
17.12.18	25	16	JA	1	0	1	1	IN	1	1	0
17.12.18	25	16	IN	2	0	1	1	JA	1	1	0
17.12.18	25	17	JA	1	0	1	1	IN	1	1	0
17.12.18	25	17	IN	1	0	1	1	JA	1	1	0
17.12.18	25	18	JA	1	0	1	1	IN	0
17.12.18	25	18	JA	2	0	1	1	IN	0
17.12.18	25	18	JA	3	0	1	1	IN	0
17.12.18	25	18	IN	1	0	1	1	JA	0
17.12.18	25	18	IN	2	0	1	1	JA	0
17.12.18	25	18	JA	4	0	1	1	IN	0
17.12.18	25	18	JA	5	0	1	1	IN	1	1	0
17.12.18	25	18	IN	3	0	1	1	JA	1	1	0
17.12.18	25	19	JA	1	0	1	1	IN	1	1	0
17.12.18	25	19	IN	1	0	1	1	JA	1	1	0
17.12.18	25	20	JA	1	0	1	0		0
17.12.18	25	20	IN	1	0	1	0		0
17.12.18	25	20	IN	2	0	1	1	JA	0
17.12.18	25	20	JA	2	0	1	1	IN	0
17.12.18	25	20	IN	3	0	1	1	JA	0
17.12.18	25	20	IN	4	0	1	1	JA	1	1	0
17.12.18	25	20	JA	3	0	1	1	IN	1	1	0
17.12.18	25	21	IN	1	0	1	1	JA	0
17.12.18	25	21	JA	1	0	1	1	IN	0
17.12.18	25	21	JA	2	0	1	0		0
17.12.18	25	21	JA	3	0	1	1	IN	0
17.12.18	25	21	IN	1	0	1	1	JA	0
17.12.18	25	21	JA	4	0	1	1	IN	0
17.12.18	25	21	IN	2	0	1	1	JA	0
17.12.18	25	21	IN	3	0	1	1	JA	0
17.12.18	25	21	JA	5	0	1	1	IN	0
17.12.18	25	21	JA	6	0	1	1	IN	0
17.12.18	25	21	JA	7	0	1	1	IN	0
17.12.18	25	21	JA	8	0	1	1	IN	0
17.12.18	25	21	JA	9	0	1	0		0
17.12.18	25	21	JA	10	0	1	1	IN	0
17.12.18	25	21	JA	11	0	1	1	IN	0
17.12.18	25	21	IN	4	0	1	1	JA	0
17.12.18	25	21	JA	12	0	1	1	IN	0
17.12.18	25	21	JA	13	0	1	1	IN	0
17.12.18	25	21	JA	14	0	1	1	IN	0
17.12.18	25	21	IN	5	0	1	1	JA	0
17.12.18	25	21	JA	15	0	1	0		0
17.12.18	25	21	JA	16	0	1	0		0
17.12.18	25	21	JA	17	0	0	1	Ryan	1	2	0
18.12.18	26	1	JA	1	0	0	0		0
18.12.18	26	1	JA	2	0	1	0		0
18.12.18	26	1	IN	1	0	1	0		0
18.12.18	26	1	JA	3	0	1	1	IN	0
18.12.18	26	1	IN	2	0	1	1	JA	0
18.12.18	26	1	IN	3	0	1	0		0
18.12.18	26	1	JA	4	0	1	1	IN	0
18.12.18	26	1	JA	5	0	1	0		0
18.12.18	26	1	JA	6	0	0	1	Ryan	1	2	0
18.12.18	26	2	JA	1	0	1	1	IN	1	2	0
18.12.18	26	2	IN	1	0	1	1	JA	1	0	0
18.12.18	26	3	IN	1	0	1	0		0
18.12.18	26	3	JA	1	0	1	1	IN	0
18.12.18	26	3	JA	2	0	0	0		0
18.12.18	26	3	JA	3	1	1	0		0
18.12.18	26	3	JA	4	0	1	1	IN	0
18.12.18	26	3	JA	5	0	1	1	IN	0
18.12.18	26	3	JA	6	0	1	1	IN	0
18.12.18	26	3	IN	2	0	1	1	JA	0
18.12.18	26	3	JA	7	0	1	0		0
18.12.18	26	3	IN	3	0	1	0		0
18.12.18	26	3	JA	8	0	1	1	IN	0
18.12.18	26	3	JA	9	0	1	1	IN	1	0	2
18.12.18	26	3	IN	4	0	1	1	JA	1	0	2
18.12.18	26	4	JA	1	0	1	1	IN	0
18.12.18	26	4	JA	2	0	1	1	IN	0
18.12.18	26	4	JA	3	0	1	0		0
18.12.18	26	4	JA	4	0	1	0		0
18.12.18	26	4	IN	1	0	1	0		0
18.12.18	26	4	IN	2	0	1	1	JA	1	0	1
18.12.18	26	4	JA	5	0	1	1	IN	1	1	1
18.12.18	26	5	JA	1	0	0	0		0
18.12.18	26	5	JA	2	0	0	0		0
18.12.18	26	5	JA	3	0	0	0		0
18.12.18	26	5	JA	4	0	0	0		0
18.12.18	26	5	JA	5	0	0	1	Ryan	1	1	1
18.12.18	26	6	JU	1	0	0	0		0
18.12.18	26	6	JU	2	0	0	1	Ryan	1	2	0
18.12.18	26	7	JU	1	0	0	0		0
18.12.18	26	7	JU	2	0	0	0		0
18.12.18	26	7	JU	3	0	0	0		0
18.12.18	26	7	JU	4	0	0	0		0
18.12.18	26	7	JU	5	0	0	0		0
18.12.18	26	7	JU	6	0	0	0		0
18.12.18	26	7	JU	7	0	0	0		0
18.12.18	26	7	JU	8	0	0	0		0
18.12.18	26	7	JU	9	0	0	1	Ryan	1	1	1
18.12.18	26	8	AL	1	0	0	0		0
18.12.18	26	8	PI	1	0	1	0		0
18.12.18	26	8	AL	2	0	0	0		0
18.12.18	26	8	PI	2	0	1	0		0
18.12.18	26	8	PI	3	0	1	0		0
18.12.18	26	8	PI	4	0	1	1	Ryan	1	0	2
18.12.18	26	9	PI	1	0	1	0		0
18.12.18	26	9	PI	2	0	0	0		0
18.12.18	26	9	JA	1	0	0	0		0
18.12.18	26	9	JA	2	0	0	0		0
19.12.18	28	1	JA	1	1	1	0		0
19.12.18	28	1	JA	2	0	1	0		0
19.12.18	28	1	JA	3	0	1	1	IN	0
19.12.18	28	1	JA	4	0	1	1	IN	0
19.12.18	28	1	JA	5	0	1	1	IN	0
19.12.18	28	1	JA	6	0	1	1	IN	0
19.12.18	28	1	JA	7	0	1	1	IN	0
19.12.18	28	1	JA	8	0	1	1	IN	0
19.12.18	28	1	JA	9	0	1	1	IN	0
19.12.18	28	1	JA	10	0	1	1	IN	1	2	0
19.12.18	28	1	IN	1	0	1	1	JA	0
19.12.18	28	1	IN	2	0	1	1	JA	1	0	0
19.12.18	28	2	IN	1	0	1	0		0
19.12.18	28	2	IN	2	0	1	1	JA	1	0	0
19.12.18	28	2	JA	1	0	1	1	IN	1	2	0
19.12.18	28	3	JA	1	0	0	0		0
19.12.18	28	3	JA	2	0	0	0		0
19.12.18	28	3	JA	3	0	1	1	IN	0
19.12.18	28	3	JA	4	0	1	1	IN	1	1	1
19.12.18	28	3	IN	1	0	1	0		0
19.12.18	28	3	IN	2	0	1	1	JA	1	0	1
19.12.18	28	4	JA	1	0	0	0		0
19.12.18	28	4	FI	1	0	0	0		0
19.12.18	28	4	FI	2	0	0	0		0
19.12.18	28	4	FI	3	0	0	0		0
19.12.18	28	4	FI	4	0	0	0		0
19.12.18	28	4	FI	5	0	1	1	JA	0
19.12.18	28	4	JA	2	0	1	1	FI	0
19.12.18	28	4	JA	3	0	1	1	IN	1	1	0
19.12.18	28	4	IN	1	0	1	1	JA	1	1	0
19.12.18	28	5	JA	1	0	0	0		0
19.12.18	28	5	JA	2	0	0	0		0
19.12.18	28	5	JA	3	0	0	0		0
19.12.18	28	5	JA	4	0	0	0		0
19.12.18	28	5	JA	5	0	0	0		0
19.12.18	28	5	JA	6	0	0	0		0
19.12.18	28	5	JA	7	0	0	0		0
19.12.18	28	5	JA	8	0	0	0		0
19.12.18	28	5	JA	9	0	0	0		0
19.12.18	28	5	JA	10	0	0	0		0
19.12.18	28	5	JA	11	0	0	0		0
19.12.18	28	5	JA	12	0	0	0		0
19.12.18	28	5	JA	13	0	0	0		0
19.12.18	28	5	JA	14	0	0	0		0
19.12.18	28	5	JA	15	0	0	0		0
19.12.18	28	5	JA	16	0	0	0		0
19.12.18	28	5	JA	17	1	1	1	IN	1	1	1
19.12.18	28	5	IN	1	0	1	1	JA	1	0	1
19.12.18	28	6	JA	1	0	1	1	IN	1	2	0
19.12.18	28	6	IN	1	0	1	1	JA	1	0	0
19.12.18	28	7	JA	1	0	1	1	IN	1	2	0
19.12.18	28	7	IN	1	0	1	1	JA	1	0	0
19.12.18	28	8	IN	1	0	1	1	JA	0
19.12.18	28	8	IN	2	0	1	1	JA	1	1	0
19.12.18	28	8	JA	1	0	1	1	IN	0
19.12.18	28	8	JA	2	0	1	1	IN	1	1	0
19.12.18	28	9	IN	1	0	1	1	JA	1	1	1
19.12.18	28	9	JA	1	0	1	1	IN	1	0	1
19.12.18	28	10	JA	1	0	1	1	FI	1	1	0
19.12.18	28	10	FI	1	0	1	1	JA	1	1	0
20.12.18	30	1	AL	1	0	0	0		0
20.12.18	30	1	AL	2	0	0	0		0
20.12.18	30	1	JA	1	0	0	0		0
20.12.18	30	1	JA	2	0	0	0		0
20.12.18	30	1	JA	3	0	0	0		0
20.12.18	30	1	JA	4	0	0	0		0
20.12.18	30	1	JA	5	0	0	0		0
20.12.18	30	1	JA	6	0	0	0		0
20.12.18	30	1	JA	7	0	0	0		0
20.12.18	30	1	JA	8	0	0	0		0
20.12.18	30	1	JA	9	0	0	0		0
20.12.18	30	1	JA	10	0	0	0		0
20.12.18	30	1	JA	11	0	0	0		0
20.12.18	30	1	JA	12	0	0	0		0
20.12.18	30	1	JA	13	0	0	0		0
20.12.18	30	1	JA	14	0	0	1	Ryan	1	0	2
20.12.18	30	2	JA	1	0	0	0		0
20.12.18	30	2	JA	2	0	0	0		0
20.12.18	30	2	JA	3	0	0	0		0
20.12.18	30	2	JA	4	0	0	0		0
20.12.18	30	2	JA	5	0	0	0		0
20.12.18	30	2	JA	6	0	0	0		0
20.12.18	30	2	JA	7	0	0	0		0
20.12.18	30	2	JA	8	0	0	0		0
20.12.18	30	2	JA	9	0	0	0		0
20.12.18	30	2	JA	10	0	0	0		0
20.12.18	30	2	JA	11	0	0	0		0
20.12.18	30	2	IN	1	0	0	0		0
20.12.18	30	2	IN	2	0	0	0		0
20.12.18	30	2	IN	3	0	0	0		0
20.12.18	30	2	IN	4	0	0	0		0
20.12.18	30	2	IN	5	0	0	0		0
20.12.18	30	2	IN	6	0	0	0		0
20.12.18	30	2	IN	7	0	0	0		0
20.12.18	30	2	IN	8	0	0	0		0
20.12.18	30	2	IN	9	0	0	0		0
20.12.18	30	2	IN	10	0	0	1	Ryan	1	1	1
20.12.18	30	3	HE	1	0	0	0		0
20.12.18	30	3	JA	1	0	1	0		0
20.12.18	30	3	IN	1	0	1	0		0
20.12.18	30	3	JA	2	0	1	1	IN	0
20.12.18	30	3	JA	3	0	1	0		0
20.12.18	30	3	JA	4	0	0	0		0
20.12.18	30	3	JA	5	0	0	0		0
20.12.18	30	3	JA	6	0	0	0		0
20.12.18	30	3	JA	7	0	0	0		0
20.12.18	30	3	JA	8	0	0	0		0
20.12.18	30	3	JA	9	0	0	0		0
20.12.18	30	3	JA	10	0	0	0		0
20.12.18	30	3	JA	11	0	0	0		0
20.12.18	30	3	JA	12	0	0	0		0
20.12.18	30	3	JA	13	0	0	0		0
20.12.18	30	3	JA	14	0	0	0		0
20.12.18	30	3	JA	15	0	0	0		0
20.12.18	30	3	JA	16	0	0	0		0
20.12.18	30	3	JA	17	0	0	0		0
20.12.18	30	3	JA	18	0	0	0		0
20.12.18	30	3	JA	19	0	0	1	Ryan	1	2	0
20.12.18	30	4	HE	1	0	0	0		0
20.12.18	30	4	HE	2	0	0	0		0
20.12.18	30	4	JU	1	0	1	0		0
20.12.18	30	4	JA	1	0	2	0		0
20.12.18	30	4	JA	2	0	1	1	IN	0
20.12.18	30	4	JA	3	0	1	1	IN	1	1	0
20.12.18	30	4	IN	1	0	2	0		0
20.12.18	30	4	IN	2	0	1	1	JA	0
20.12.18	30	4	IN	2	0	1	1	JA	1	1	0
20.12.18	30	5	JA	1	0	1	1	IN	1	1	1
20.12.18	30	5	IN	1	0	1	1	JA	1	0	1
20.12.18	30	6	JA	1	0	1	1	IN	1	2	0
20.12.18	30	6	IN	1	0	1	1	JA	1	0	0
20.12.18	30	7	IN	1	0	1	0		0
20.12.18	30	7	IN	2	0	1	1	JA	0
20.12.18	30	7	IN	3	0	1	1	JA	0
20.12.18	30	7	IN	4	0	1	1	JA	1	1	0
20.12.18	30	7	JA	1	0	1	1	IN	0
20.12.18	30	7	JA	2	0	1	1	IN	0
20.12.18	30	7	JA	3	0	1	1	IN	0
20.12.18	30	7	JA	4	0	1	1	IN	1	1	0
20.12.18	30	8	JA	1	0	0	0		0
20.12.18	30	8	JA	2	0	0	0		0
20.12.18	30	8	JA	3	0	1	1	IN	1	2	0
20.12.18	30	8	IN	1	0	1	1	JA	1	0	0
20.12.18	30	9	JA	1	0	1	1	IN	0
20.12.18	30	9	JA	2	0	1	1	IN	0
20.12.18	30	9	JA	3	0	1	1	IN	0
20.12.18	30	9	JA	4	0	1	1	IN	0
20.12.18	30	9	JA	5	0	1	1	IN	0
20.12.18	30	9	JA	6	0	1	1	IN	0
20.12.18	30	9	JA	7	0	1	1	IN	0
20.12.18	30	9	JA	8	0	1	1	IN	1	1	0
20.12.18	30	9	IN	1	0	1	1	JA	0
20.12.18	30	9	IN	2	0	1	1	JA	0
20.12.18	30	9	IN	3	0	1	1	JA	0
20.12.18	30	9	IN	4	0	1	1	JA	0
20.12.18	30	9	IN	5	0	1	1	JA	0
20.12.18	30	9	IN	6	0	1	1	JA	0
20.12.18	30	9	IN	7	0	1	1	JA	1	1	0
20.12.18	30	10	JA	1	0	0	0		0
20.12.18	30	10	JA	2	0	0	0		0
20.12.18	30	10	JA	3	1	1	1	IN	1	1	0
20.12.18	30	10	IN	1	0	1	1	JA	1	1	0
20.12.18	31	11	IN	1	0	0	0		0
20.12.18	31	11	IN	2	0	0	0		0
20.12.18	31	11	IN	3	0	0	0		0
20.12.18	31	11	IN	4	0	0	0		0
20.12.18	31	11	IN	5	0	0	0		0
20.12.18	31	11	IN	6	0	1	0	JA	0
20.12.18	31	11	IN	7	0	1	1	JA	1	1	0
20.12.18	31	11	JA	1	0	1	1	IN	1	1	0
20.12.18	31	12	JA	1	0	0	0		0
20.12.18	31	12	JA	2	0	0	0		0
20.12.18	31	12	JA	3	0	0	0		0
20.12.18	31	12	JA	4	0	1	0		0
20.12.18	31	12	JA	5	0	1	1	IN	0
20.12.18	31	12	JA	6	0	1	1	IN	1	1	0
20.12.18	31	12	IN	1	0	1	1	JA	0
20.12.18	31	12	IN	2	0	1	1	JA	1	1	0
20.12.18	31	13	IN	1	0	1	1	JA	1	0	0
20.12.18	31	13	JA	1	0	1	1	IN	1	2	0
20.12.18	31	14	JA	1	0	0	0		0
20.12.18	31	14	JA	2	0	0	0		0
20.12.18	31	14	JA	3	0	0	0		0
20.12.18	31	14	JA	4	0	0	0		0
20.12.18	31	14	JA	5	1	1	0		0
20.12.18	31	14	JA	6	0	1	1	IN	0
20.12.18	31	14	JA	7	0	1	1	IN	0
20.12.18	31	14	JA	8	0	1	1	IN	0
20.12.18	31	14	JA	9	0	0	0		0
20.12.18	31	14	JA	10	0	0	0		0
20.12.18	31	14	JA	11	0	0	0		0
20.12.18	31	14	JA	12	0	0	0		0
20.12.18	31	14	IN	1	0	1	1	JA	0
20.12.18	31	14	IN	2	0	1	1	JA	0
20.12.18	31	14	FI	1	0	0	0		0
20.12.18	31	14	FI	2	0	0	0		0
20.12.18	31	14	FI	3	0	0	1	Ryan	1	2	0
20.12.18	31	15	FI	1	0	0	0		0
20.12.18	31	15	FI	2	0	0	0		0
20.12.18	31	15	FI	3	0	0	0		0
20.12.18	31	15	HE	1	0	0	0		0
20.12.18	31	15	HE	2	0	0	0		0
20.12.18	31	15	HE	3	0	0	0		0
20.12.18	31	15	FI	4	0	0	0		0
20.12.18	31	15	FI	5	0	0	0		0
20.12.18	31	15	FI	6	0	0	0		0
20.12.18	31	15	FI	7	0	0	0		0
20.12.18	31	15	FI	8	0	0	1	Ryan	1	2	0
20.12.18	31	16	AL	1	0	0	0		0
20.12.18	31	16	AL	2	0	0	0		0
20.12.18	31	16	AL	3	0	0	0		0
20.12.18	31	16	AL	4	0	0	0		0
20.12.18	31	16	AL	5	0	0	0		0
20.12.18	31	16	AL	6	0	0	0		0
4.1.19	32	1	AL	1	0	0	0		0
4.1.19	32	1	PI	1	0	0	0		0
4.1.19	32	1	PI	2	0	0	0		0
4.1.19	32	1	PI	3	0	0	0		0
4.1.19	32	1	PI	4	0	0	0		0
4.1.19	32	1	PI	5	0	0	0		0
4.1.19	32	1	PI	6	0	0	0		0
4.1.19	32	1	PI	7	0	0	0		0
4.1.19	32	1	PI	8	0	0	0		0
4.1.19	32	1	IN	1	0	0	0		0
4.1.19	32	1	JA	1	0	1	1	IN	0
4.1.19	32	1	JA	2	0	1	1	IN	0
4.1.19	32	1	JA	3	0	1	1	IN	0
4.1.19	32	1	JA	4	0	0	0		0
4.1.19	32	1	JA	5	0	0	0		0
4.1.19	32	1	PI	9	0	1	0		0
4.1.19	32	1	JA	6	0	0	0		0
4.1.19	32	1	JA	7	0	0	0		0
4.1.19	32	1	JA	8	0	0	0		0
4.1.19	32	1	JA	9	0	0	0		0
4.1.19	32	1	JA	10	0	0	0		0
4.1.19	32	1	JA	11	0	1	1	PI	0
4.1.19	32	1	JA	12	0	1	1	PI	0
4.1.19	32	1	JA	13	0	1	1	PI	1	0	2
4.1.19	32	1	PI	10	0	1	1	JA	0
4.1.19	32	1	PI	11	0	1	1	JA	0
4.1.19	32	1	PI	12	0	1	1	JA	1	0	2
4.1.19	32	2	PI	1	0	0	0		0
4.1.19	32	2	PI	2	0	0	0		0
4.1.19	32	2	PI	3	0	0	0		0
4.1.19	32	2	PI	4	0	0	0		0
4.1.19	32	2	PI	5	0	0	0		0
4.1.19	32	2	PI	6	0	0	0		0
4.1.19	32	2	PI	7	0	0	0		0
4.1.19	32	2	PI	8	0	0	0		0
4.1.19	32	2	PI	9	0	0	0		0
4.1.19	32	2	PI	10	0	0	0		0
4.1.19	32	2	PI	11	0	0	0		0
4.1.19	32	2	PI	12	0	0	0		0
4.1.19	32	2	AL	1	0	1	1	PI	0
4.1.19	32	2	PI	13	0	1	1	AL	0
4.1.19	32	2	PI	14	0	0	0		0
4.1.19	32	2	PI	15	0	0	0		0
4.1.19	32	2	PI	16	0	0	0		0
4.1.19	32	2	PI	17	0	0	1	Ryan	1	1	1
4.1.19	32	3	JA	1	0	1	0		0
4.1.19	32	3	JA	2	0	1	1	PI	1	0	1
4.1.19	32	3	PI	1	0	1	1	JA	1	1	1
4.1.19	32	4	JA	1	0	0	0		0
4.1.19	32	4	PI	1	0	1	1	JA	0
4.1.19	32	4	JA	2	0	2	1	PI	0
4.1.19	32	4	PI	2	0	0	0		0
4.1.19	32	4	AL	1	0	0	0		0
4.1.19	32	4	AL	2	0	0	0		0
4.1.19	32	4	IN	1	0	1	0		0
4.1.19	32	4	IN	2	0	1	1	JA	1	1	0
4.1.19	32	4	JA	3	0	1	1	IN	1	1	0
4.1.19	32	5	IN	1	0	1	1	JA	1	1	0
4.1.19	32	5	JA	1	0	1	1	IN	1	1	0
4.1.19	32	6	IN	1	0	1	1	JA	0
4.1.19	32	6	IN	2	0	1	1	JA	0
4.1.19	32	6	IN	3	0	1	1	JA	1	1	0
4.1.19	32	6	JA	1	0	1	1	IN	0
4.1.19	32	6	JA	2	0	1	1	IN	1	1	0
4.1.19	32	7	FI	1	0	1	0		0
4.1.19	32	7	IN	1	0	1	0		0
4.1.19	32	7	IN	2	0	1	0		0
4.1.19	32	7	IN	3	0	1	1	JA	1	1	0
4.1.19	32	7	JA	1	0	1	1	IN	1	1	0
4.1.19	32	8	JA	1	0	0	0		0
4.1.19	32	8	JA	2	1	1	1	IN	0
4.1.19	32	8	JA	3	0	1	1	IN	0
4.1.19	32	8	JA	4	0	1	1	IN	0
4.1.19	32	8	IN	1	0	1	1	JA	0
4.1.19	32	8	IN	2	0	1	1	JA	0
4.1.19	32	8	IN	3	0	1	1	JA	0
4.1.19	32	8	IN	4	0	1	0		0
4.1.19	32	8	JA	5	0	1	1	IN	0
4.1.19	32	8	IN	5	0	1	1	JA	0
4.1.19	32	8	IN	6	0	1	1	JA	0
4.1.19	32	8	IN	7	0	1	0		0
4.1.19	32	8	JA	6	0	0	0		0
4.1.19	32	8	IN	8	0	1	1	JA	0
4.1.19	32	8	IN	9	0	1	1	JA	0
4.1.19	32	8	JA	7	0	1	1	IN	0
4.1.19	32	8	JA	8	0	1	1	IN	0
4.1.19	32	8	IN	10	0	1	0		0
4.1.19	32	8	IN	11	0	1	0		0
4.1.19	32	8	IN	12	0	1	1	JA	0
4.1.19	32	8	IN	13	0	1	1	JA	0
4.1.19	32	8	IN	14	0	1	1	JA	0
4.1.19	32	8	IN	15	0	1	1	JA	0
4.1.19	32	8	JA	9	0	1	1	IN	0
4.1.19	32	8	JA	10	0	1	1	IN	0
4.1.19	32	8	JA	11	0	1	1	IN	0
4.1.19	32	8	JA	12	0	1	1	IN	0
4.1.19	32	8	JA	13	0	1	1	IN	0
4.1.19	32	8	JA	14	0	1	1	IN	0
4.1.19	32	8	JA	15	0	0	0		0
4.1.19	32	8	JA	16	0	1	1	IN	1	1	0
4.1.19	32	8	IN	16	0	1	0		0
4.1.19	32	8	IN	17	0	1	1	JA	1	1	0
4.1.19	32	9	IN	1	0	1	0		0
4.1.19	32	9	IN	2	0	1	1	JA	0
4.1.19	32	9	IN	3	0	1	1	JA	0
4.1.19	32	9	IN	4	0	1	1	JA	0
4.1.19	32	9	IN	5	0	1	1	JA	0
4.1.19	32	9	IN	6	0	1	1	JA	0
4.1.19	32	9	JA	1	0	1	1	IN	0
4.1.19	32	9	JA	2	0	1	1	IN	0
4.1.19	32	9	JA	3	0	1	1	IN	0
4.1.19	32	9	JA	4	0	1	1	IN	0
4.1.19	32	9	JA	5	0	1	1	IN	0
4.1.19	32	9	JA	6	0	1	1	IN	0
4.1.19	32	9	IN	7	0	1	0		0
4.1.19	32	9	IN	8	0	1	0		0
4.1.19	32	9	IN	9	0	1	0		0
4.1.19	32	9	IN	10	0	1	1	JA	0
4.1.19	32	9	IN	11	0	1	1	JA	0
4.1.19	32	9	JA	7	0	1	1	IN	0
4.1.19	32	9	JA	8	0	1	1	IN	0
4.1.19	32	9	IN	12	0	0	0		0
4.1.19	32	9	IN	13	0	0	0		0
4.1.19	32	9	IN	14	0	0	0		0
4.1.19	32	9	PI	1	0	0	1	Ryan	1	2	0
5.1.19	33	1	JA	1	0	1	0		0
5.1.19	33	1	JA	2	0	1	0		0
5.1.19	33	1	JA	3	0	1	0		0
5.1.19	33	1	JA	4	0	1	1	PI	1	2	0
5.1.19	33	1	PI	1	0	1	1	JA	1	0	0
5.1.19	33	2	JA	1	0	1	0		0
5.1.19	33	2	PI	1	0	1	1	JA	1	1	0
5.1.19	33	2	JA	2	0	1	1	PI	1	1	0
5.1.19	33	3	JA	1	0	1	0		0
5.1.19	33	3	AL	1	0	0	0		0
5.1.19	33	3	PI	1	0	0	0		0
5.1.19	33	3	IN	1	0	1	0		0
5.1.19	33	3	IN	2	0	1	0		0
5.1.19	33	3	JA	2	0	1	1	IN	1	2	0
5.1.19	33	3	IN	3	0	1	1	JA	1	0	0
5.1.19	33	4	IN	1	0	1	0		0
5.1.19	33	4	IN	2	0	1	1	JA	0
5.1.19	33	4	IN	3	0	1	1	JA	0
5.1.19	33	4	IN	4	0	1	1	JA	0
5.1.19	33	4	IN	5	0	1	1	JA	0
5.1.19	33	4	JA	1	0	1	1	IN	0
5.1.19	33	4	JA	2	0	1	1	IN	0
5.1.19	33	4	JA	3	0	1	1	IN	0
5.1.19	33	4	JA	4	0	1	1	IN	0
5.1.19	33	4	JA	5	0	1	1	IN	1	1	0
5.1.19	33	4	IN	6	0	1	1	JA	1	1	0
5.1.19	33	5	IN	1	0	1	0		0
5.1.19	33	5	IN	2	0	1	1	JA	1	0	0
5.1.19	33	5	JA	1	0	1	1	IN	1	2	0
5.1.19	33	6	IN	1	0	1	0		0
5.1.19	33	6	IN	2	0	1	0		0
5.1.19	33	6	IN	3	0	1	1	JA	0
5.1.19	33	6	IN	4	0	1	1	JA	0
5.1.19	33	6	IN	5	0	1	1	JA	0
5.1.19	33	6	IN	6	0	1	1	JA	0
5.1.19	33	6	IN	7	0	1	1	JA	0
5.1.19	33	6	JA	1	0	1	1	IN	0
5.1.19	33	6	JA	2	0	1	1	IN	0
5.1.19	33	6	JA	3	0	1	1	IN	0
5.1.19	33	6	JA	4	0	1	1	IN	0
5.1.19	33	6	IN	8	0	1	0		0
5.1.19	33	6	IN	9	0	1	0		0
5.1.19	33	6	IN	10	0	1	0		0
5.1.19	33	6	IN	11	0	1	0		0
5.1.19	33	6	IN	12	0	1	0		0
5.1.19	33	6	JA	5	0	1	1	IN	0
5.1.19	33	6	IN	13	0	1	0		0
5.1.19	33	6	IN	14	0	1	0		0
5.1.19	33	6	IN	15	0	1	0		0
5.1.19	33	6	IN	16	0	1	1	JA	1	1	0
5.1.19	33	6	JA	6	0	1	1	IN	1	1	0
5.1.19	33	7	JA	1	0	2	1	PI	1	0	1
5.1.19	33	7	PI	1	0	2	1	JA	1	1	1
5.1.19	33	8	IN	1	0	1	0		0
5.1.19	33	8	IN	2	0	1	1	JA	0
5.1.19	33	8	IN	3	0	1	1	JA	0
5.1.19	33	8	IN	4	0	1	1	JA	1	1	0
5.1.19	33	8	JA	1	0	1	1	IN	0
5.1.19	33	8	JA	2	0	1	1	IN	0
5.1.19	33	8	JA	3	0	1	1	IN	1	1	0
5.1.19	33	9	JA	1	0	1	0		0
5.1.19	33	9	IN	1	0	2	0		0
5.1.19	33	9	IN	2	0	2	0		0
5.1.19	33	9	IN	3	0	2	1	JA	0
5.1.19	33	9	IN	4	0	2	1	JA	0
5.1.19	33	9	IN	5	0	2	0		0
5.1.19	33	9	IN	6	0	2	0		0
5.1.19	33	9	JA	2	0	2	1	IN	0
5.1.19	33	9	JA	3	0	2	1	IN	0
5.1.19	33	9	PI	1	0	0	0		0
5.1.19	33	9	PI	2	0	0	0		0
5.1.19	33	9	PI	3	0	0	0		0
5.1.19	33	9	PI	4	0	0	0		0
5.1.19	33	9	AL	1	0	1	0		0
5.1.19	33	9	PI	5	0	0	0		0
5.1.19	33	9	PI	6	0	0	0		0
5.1.19	33	9	PI	7	0	0	0		0
5.1.19	33	9	PI	8	0	0	0		0
5.1.19	33	9	PI	9	0	0	0		0
5.1.19	33	9	PI	10	0	0	0		0
5.1.19	33	9	PI	11	0	0	0		0
5.1.19	33	9	PI	12	0	0	0		0
5.1.19	33	9	PI	13	0	0	0		0
5.1.19	33	9	PI	14	0	0	0		0
5.1.19	33	9	PI	15	0	0	0		0
5.1.19	33	9	PI	16	0	0	0		0
5.1.19	33	9	PI	17	0	0	0		0
5.1.19	33	9	PI	18	0	0	0		0
5.1.19	33	9	PI	19	0	0	0		0
5.1.19	33	9	PI	20	0	0	0		0
5.1.19	33	9	PI	21	0	0	0		0
5.1.19	33	9	PI	22	0	0	0		0
5.1.19	33	9	PI	23	0	0	0		0
5.1.19	33	9	PI	24	0	0	0		0
5.1.19	33	9	PI	25	0	0	0		0
5.1.19	33	9	PI	26	0	0	0		0
5.1.19	33	9	PI	27	0	0	0		0
5.1.19	33	9	PI	28	0	0	0		0
5.1.19	33	9	PI	29	0	0	0		0
5.1.19	33	9	PI	30	0	0	0		0
5.1.19	33	9	PI	31	0	0	0		0
5.1.19	33	9	PI	32	0	0	0		0
5.1.19	33	9	PI	33	0	0	0		0
5.1.19	33	9	PI	34	0	0	0		0
5.1.19	33	9	PI	35	0	0	0		0
5.1.19	33	9	JA	4	0	0	0		0
5.1.19	33	9	JA	5	0	0	0		0
5.1.19	33	9	JA	6	0	1	0		0
5.1.19	33	9	JA	7	0	1	1	IN	1	1	0
5.1.19	33	9	IN	7	0	1	1	JA	1	1	0
5.1.19	33	10	IN	1	0	1	0		0
5.1.19	33	10	IN	2	0	1	1	JA	1	1	0
5.1.19	33	10	JA	1	0	1	1	IN	1	1	0
5.1.19	34	11	PI	1	0	0	0		0
5.1.19	34	11	PI	2	0	0	0		0
5.1.19	34	11	PI	3	0	0	0		0
5.1.19	34	11	PI	4	0	0	0		0
5.1.19	34	11	PI	5	0	0	0		0
5.1.19	34	11	PI	6	0	0	0		0
5.1.19	34	11	PI	7	0	0	0		0
5.1.19	34	11	PI	8	0	0	0		0
5.1.19	34	11	PI	9	0	0	0		0
5.1.19	34	11	PI	10	0	0	0		0
5.1.19	34	11	PI	11	0	0	0		0
5.1.19	34	11	PI	12	0	0	0		0
5.1.19	34	11	PI	13	0	0	0		0
5.1.19	34	11	FI	1	0	0	0		0
5.1.19	34	11	FI	2	0	0	0		0
5.1.19	34	11	FI	3	0	0	0		0
5.1.19	34	11	PI	14	0	0	0		0
5.1.19	34	11	IN	1	0	0	0		0
5.1.19	34	11	IN	2	0	0	0		0
5.1.19	34	11	IN	3	0	0	0		0
5.1.19	34	11	IN	4	0	0	0		0
5.1.19	34	11	PI	15	0	0	0		0
5.1.19	34	11	PI	16	0	0	0		0
5.1.19	34	11	PI	17	0	0	0		0
5.1.19	34	11	PI	18	0	0	0		0
5.1.19	34	11	PI	19	0	0	0		0
5.1.19	34	11	PI	20	0	0	0		0
5.1.19	34	11	PI	21	0	0	0		0
5.1.19	34	11	PI	22	0	0	0		0
5.1.19	34	11	PI	23	0	0	0		0
5.1.19	34	11	PI	24	0	0	0		0
5.1.19	34	11	PI	25	0	0	0		0
5.1.19	34	11	PI	26	0	0	0		0
5.1.19	34	11	PI	27	0	0	1	Ryan	1	2	0
5.1.19	34	12	AL	1	0	1	0		0
5.1.19	34	12	PI	1	0	1	1		0
5.1.19	34	12	PI	2	0	0	0		0
5.1.19	34	12	PI	3	0	0	0		0
5.1.19	34	12	AL	2	0	0	0		0
5.1.19	34	12	PI	4	0	1	1	Ryan	1	1	1
5.1.19	34	13	AL	1	0	0	0		0
5.1.19	34	13	AL	2	0	0	0		0
5.1.19	34	13	AL	3	0	1	0		0
5.1.19	34	13	AL	4	0	0	0		0
5.1.19	34	13	AL	5	0	0	0		0
5.1.19	34	13	PI	1	0	1	1	Ryan	1	0	2
5.1.19	34	14	PI	1	0	0	0		0
5.1.19	34	14	PI	2	0	0	0		0
5.1.19	34	14	PI	3	0	0	0		0
5.1.19	34	14	PI	4	0	0	0		0
5.1.19	34	14	PI	5	0	0	1	Ryan	1	0	2
5.1.19	34	15	PI	1	0	0	0		0
5.1.19	34	15	JU	1	0	0	0		0
5.1.19	34	15	JU	2	0	0	0		0
5.1.19	34	15	JU	3	0	0	0		0
5.1.19	34	15	JU	4	0	0	0		0
5.1.19	34	15	JU	5	0	0	0		0
5.1.19	34	15	JU	6	0	0	0		0
5.1.19	34	15	JU	7	0	0	1	Ryan	1	2	0
6.1.19	35	1	JU	1	0	0	0		0
6.1.19	35	1	JU	2	0	0	0		0
6.1.19	35	1	JU	3	0	0	0		0
6.1.19	35	1	JU	4	0	0	0		0
6.1.19	35	1	JU	5	0	0	0		0
6.1.19	35	1	JU	6	0	0	0		0
6.1.19	35	1	JU	7	0	0	0		0
6.1.19	35	1	JU	8	0	0	0		0
6.1.19	35	1	JU	9	0	0	0		0
6.1.19	35	1	JU	10	0	0	0		0
6.1.19	35	1	JU	11	0	0	0		0
6.1.19	35	1	JU	12	0	0	0		0
6.1.19	35	1	JU	13	0	0	0		0
6.1.19	35	1	JA	1	0	0	0		0
6.1.19	35	1	JA	2	0	0	0		0
6.1.19	35	1	JA	3	0	0	0		0
6.1.19	35	1	JA	4	0	0	0		0
6.1.19	35	1	JA	5	0	0	0		0
6.1.19	35	1	JA	6	0	0	0		0
6.1.19	35	1	JA	7	0	0	0		0
6.1.19	35	1	JA	8	0	0	0		0
6.1.19	35	1	JA	9	0	0	0		0
6.1.19	35	3	FI	1	0	1	0		0
6.1.19	35	3	FI	2	0	1	1	JA	1	1	0
6.1.19	35	3	JA	1	0	1	1	FI	1	1	0
6.1.19	35	4	JA	1	0	1	1	FI	1	1	0
6.1.19	35	4	FI	1	0	1	1	JA	1	1	0
6.1.19	35	5	FI	1	0	0	0		0
6.1.19	35	5	FI	2	0	0	0		0
6.1.19	35	5	FI	3	0	0	0		0
6.1.19	35	5	FI	4	0	0	0		0
6.1.19	35	5	FI	5	0	0	0		0
6.1.19	35	5	FI	6	0	0	0		0
6.1.19	35	5	FI	7	0	0	0		0
6.1.19	35	5	FI	8	0	0	0		0
6.1.19	35	5	FI	9	0	0	0		0
6.1.19	35	5	FI	10	0	0	0		0
6.1.19	35	5	FI	11	0	0	0		0
6.1.19	35	5	FI	12	0	0	0		0
6.1.19	35	5	FI	13	0	0	0		0
6.1.19	35	5	FI	14	0	0	0		0
6.1.19	35	5	FI	15	0	0	0		0
6.1.19	35	5	FI	16	0	0	0		0
6.1.19	35	5	FI	17	0	0	0		0
6.1.19	35	5	FI	18	0	0	0		0
6.1.19	35	5	FI	19	0	0	0		0
6.1.19	35	5	FI	20	0	0	0		0
6.1.19	35	5	FI	21	0	0	0		0
6.1.19	35	5	FI	22	0	0	0		0
6.1.19	35	5	FI	23	0	0	0		0
6.1.19	35	5	FI	24	0	0	0		0
6.1.19	35	5	FI	25	0	0	0		0
6.1.19	35	5	FI	26	0	0	0		0
6.1.19	35	5	FI	27	0	0	1	Ryan	1	2	0
6.1.19	35	6	JA	1	0	1	0		0
6.1.19	35	6	HE	1	0	0	0		0
6.1.19	35	6	IN	1	0	0	0		0
6.1.19	35	6	IN	2	0	0	0		0
6.1.19	35	6	IN	3	0	0	0		0
6.1.19	35	6	IN	4	0	0	0		0
6.1.19	35	6	IN	5	0	0	0		0
6.1.19	35	6	IN	6	0	0	0		0
6.1.19	35	6	SA	1	0	0	0		0
6.1.19	35	6	SA	2	0	0	0		0
6.1.19	35	6	SA	3	0	0	0		0
6.1.19	35	6	SA	4	0	0	0		0
6.1.19	35	6	SA	5	0	0	0		0
6.1.19	35	6	SA	6	0	0	0		0
6.1.19	35	6	SA	7	0	0	0		0
6.1.19	35	6	SA	8	0	0	0		0
6.1.19	35	6	JA	2	0	1	0		0
6.1.19	35	6	SA	9	0	0	0		0
6.1.19	35	6	SA	10	0	0	0		0
6.1.19	35	6	SA	11	0	0	0		0
6.1.19	35	6	SA	12	0	0	0		0
6.1.19	35	6	SA	13	0	0	0		0
6.1.19	35	6	SA	14	0	0	0		0
6.1.19	35	6	SA	15	0	0	1	Ryan	1	1	1
6.1.19	35	7	JA	1	0	0	0		0
6.1.19	35	7	JA	2	0	0	0		0
6.1.19	35	7	JA	3	0	0	0		0
6.1.19	35	7	JA	4	0	0	0		0
6.1.19	35	7	JA	5	0	0	0		0
6.1.19	35	7	JA	6	0	0	0		0
6.1.19	35	7	JA	7	0	0	0		0
6.1.19	35	7	JA	8	0	0	0		0
6.1.19	35	7	JA	9	0	0	0		0
6.1.19	35	7	JA	10	0	0	0		0
6.1.19	35	7	JA	11	0	0	0		0
6.1.19	35	7	PI	1	0	0	0		0
6.1.19	35	7	JA	12	0	0	0		0
6.1.19	35	7	PI	2	0	1	1	JA	1	1	0
6.1.19	35	7	JA	13	0	1	1	PI	1	1	0
6.1.19	35	8	JA	1	0	0	0		0
6.1.19	35	8	JA	2	0	0	0		0
6.1.19	36	9	JU	1	0	0	0		0
6.1.19	36	9	JU	2	0	0	0		0
6.1.19	36	9	JU	3	0	0	0		0
6.1.19	36	9	JU	4	0	0	0		0
6.1.19	36	9	PI	1	0	1	0		0
6.1.19	36	9	PI	2	0	1	0		0
6.1.19	36	9	PI	3	0	1	0		0
6.1.19	36	9	PI	4	0	1	0		0
6.1.19	36	9	AL	1	0	0	0		0
6.1.19	36	9	AL	2	0	0	0		0
6.1.19	36	9	PI	5	0	1	1	AL	0
6.1.19	36	9	PI	6	0	1	1	AL	0
6.1.19	36	9	JA	1	0	0	0		0
6.1.19	36	9	JU	5	0	1	0		0
6.1.19	36	9	JA	2	0	1	1	JU	0
6.1.19	36	9	JA	3	0	1	2	JU	0
6.1.19	36	9	JA	4	0	0	0		0
6.1.19	36	9	JA	5	0	0	0		0
6.1.19	36	9	JA	6	0	0	0		0
6.1.19	36	9	JA	7	0	0	1	Ryan	1	2	0
6.1.19	36	10	JA	1	0	0	0		0
6.1.19	36	10	JA	2	0	0	0		0
6.1.19	36	10	IN	1	0	0	0		0
6.1.19	36	10	IN	2	0	1	1	JA	1	0	0
6.1.19	36	10	JA	3	0	1	1	IN	1	2	0
6.1.19	36	11	KA	1	0	0	0		0
6.1.19	36	11	KA	2	0	0	0		0
6.1.19	36	11	KA	3	0	0	0		0
6.1.19	36	11	KA	4	0	0	0		0
6.1.19	36	11	KA	5	0	0	0		0
6.1.19	36	11	IN	1	0	1	0		0
6.1.19	36	11	IN	2	0	1	1	JA	1	0	0
6.1.19	36	11	JA	1	1	1	1	IN	1	2	0
6.1.19	36	12	IN	1	0	1	0		0
6.1.19	36	12	IN	2	0	1	1	JA	0
6.1.19	36	12	IN	3	0	1	1	JA	0
6.1.19	36	12	IN	4	0	1	1	JA	0
6.1.19	36	12	IN	5	0	1	1	JA	0
6.1.19	36	12	IN	6	0	1	1	JA	0
6.1.19	36	12	IN	7	0	1	1	JA	1	2	0
6.1.19	36	12	JA	1	0	1	1	IN	0
6.1.19	36	12	JA	2	0	1	1	IN	0
6.1.19	36	12	JA	3	0	1	1	IN	0
6.1.19	36	12	JA	4	0	1	1	IN	0
6.1.19	36	12	JA	5	0	1	1	IN	0
6.1.19	36	12	JA	6	0	1	1	IN	0
6.1.19	36	12	JA	7	0	1	1	IN	1	0	0
6.1.19	36	13	PI	1	0	0	0		0
6.1.19	36	13	PI	2	0	0	0		0
6.1.19	36	13	PI	3	0	0	0		0
6.1.19	36	13	PI	4	0	0	0		0
6.1.19	36	13	IN	1	0	2	1	JA	1	1	0
6.1.19	36	13	JA	1	0	2	1	IN	1	1	0
6.1.19	36	14	PI	1	0	0	0		0
6.1.19	36	14	JA	1	1	1	1	IN	1	1	0
6.1.19	36	14	IN	1	0	1	1	JA	1	1	0
6.1.19	36	15	IN	1	0	1	1	JA	1	1	0
6.1.19	36	15	JA	1	1	1	1	IN	1	1	0
6.1.19	36	16	IN	1	0	0	0		0
6.1.19	36	16	IN	2	0	0	0		0
6.1.19	36	16	IN	3	0	1	0		0
6.1.19	36	16	IN	4	0	1	1	JA	1	2	0
6.1.19	36	16	JA	1	0	1	1	IN	1	0	0
6.1.19	36	17	IN	1	0	1	0		0
6.1.19	36	17	IN	2	0	1	1	JA	1	2	0
6.1.19	36	17	JA	1	1	1	1	IN	1	0	0
6.1.19	36	18	PI	1	0	0	0		0
6.1.19	36	18	PI	2	0	0	0		0
6.1.19	36	18	AL	1	0	1	0		0
6.1.19	36	18	PI	3	0	1	1	AL	0
6.1.19	36	18	PI	4	0	1	0		0
6.1.19	36	18	PI	5	0	0	0		0
6.1.19	36	18	PI	6	0	0	0		0
6.1.19	36	18	AL	2	0	1	0		0
6.1.19	36	18	PI	7	0	0	0		0
7.1.19	37	1	JA	1	0	1	1	IN	0
7.1.19	37	1	IN	1	0	1	0		0
7.1.19	37	1	JA	2	0	2	1	IN	0
7.1.19	37	1	KA	1	0	2	1	IN	0
7.1.19	37	1	JA	3	0	2	1	KA	1	1	0
7.1.19	37	1	KA	2	0	2	1	JA	1	1	0
7.1.19	37	2	KA	1	0	1	0		0
7.1.19	37	2	JA	1	0	1	0		0
7.1.19	37	2	JA	2	0	2	1	IN	0
7.1.19	37	2	JA	3	0	2	1	IN	0
7.1.19	37	2	JA	4	0	2	1	IN	1	1	0
7.1.19	37	2	IN	1	0	2	1	JA	1	1	0
7.1.19	37	3	KA	1	0	1	0		0
7.1.19	37	3	KA	2	0	1	0		0
7.1.19	37	3	KA	3	0	1	0		0
7.1.19	37	3	KA	4	0	1	0		0
7.1.19	37	3	KA	5	0	1	1	JA	1	1	0
7.1.19	37	3	JA	1	0	1	1	KA	1	1	0
7.1.19	37	4	JA	1	0	1	1	KA	1	0	2
7.1.19	37	4	KA	1	0	1	1	JA	1	0	2
7.1.19	37	5	KA	1	0	1	0		0
7.1.19	37	5	JA	1	0	1	1	KA	0
7.1.19	37	5	JA	2	0	0	0		0
7.1.19	37	5	PI	1	0	0	0		0
7.1.19	37	5	PI	2	0	1	1	JA	1	1	0
7.1.19	37	5	JA	3	0	1	1	PI	1	1	0
7.1.19	37	6	JU	1	0	2	0		0
7.1.19	37	6	JU	2	0	2	0		0
7.1.19	37	6	JU	3	0	2	0		0
7.1.19	37	6	JU	4	0	2	0		0
7.1.19	37	6	JU	5	0	2	0		0
7.1.19	37	6	JA	1	1	1	1	IN	1	2	0
7.1.19	37	6	IN	1	0	1	1	JA	1	0	0
7.1.19	37	7	HE	1	0	0	0		0
7.1.19	37	7	HE	2	0	0	0		0
7.1.19	37	7	HE	3	0	0	0		0
7.1.19	37	7	JA	1	0	1	1	IN	1	1	0
7.1.19	37	7	IN	1	0	1	1	JA	1	1	0
7.1.19	37	8	JA	1	0	2	1	IN	1	1	0
7.1.19	37	8	IN	1	0	2	1	JA	1	1	0
7.1.19	37	9	JA	1	0	2	1	IN	1
7.1.19	37	9	IN	1	0	2	1	JA	1
7.1.19	37	10	JA	1	0	1	1	IN	0
7.1.19	37	10	JA	2	0	1	1	IN	1	2	0
7.1.19	37	10	IN	1	0	1	1	JA	0
7.1.19	37	10	IN	2	0	1	1	JA	1	0	0
7.1.19	38	11	HE	1	0	0	0		0
7.1.19	38	11	JU	1	0	0	0		0
7.1.19	38	11	JU	2	0	0	0		0
7.1.19	38	11	JU	3	0	0	0		0
7.1.19	38	11	JU	4	0	0	0		0
7.1.19	38	12	KA	1	0	0	0		0
7.1.19	38	12	KA	2	0	0	0		0
7.1.19	38	12	KA	3	0	0	0		0
7.1.19	38	12	KA	4	0	0	0		0
7.1.19	38	13	AL	1	0	1	0		0
7.1.19	38	13	PI	1	0	0	0		0
7.1.19	38	13	PI	2	0	0	0		0
7.1.19	38	13	PI	3	0	0	0		0
7.1.19	38	13	PI	4	0	0	0		0
7.1.19	38	13	PI	5	0	0	0		0
7.1.19	38	13	PI	6	0	0	0		0
7.1.19	38	13	PI	7	0	0	0		0
7.1.19	38	13	PI	8	0	0	0		0
7.1.19	38	13	PI	9	0	0	0		0
7.1.19	38	13	JA	1	0	0	0		0
7.1.19	38	13	JA	2	0	0	0		0
7.1.19	38	13	JA	3	0	0	0		0
7.1.19	38	13	JA	4	0	1	1	IN	1	1	0
7.1.19	38	13	IN	1	0	1	1	JA	1	1	0
7.1.19	38	14	JA	1	0	1	1	IN	0
7.1.19	38	14	JA	2	0	1	1	IN	1	1	0
7.1.19	38	14	IN	1	0	1	1	JA	1	1	0
7.1.19	38	15	IN	1	0	1	1	JA	1	1	0
7.1.19	38	15	JA	1	0	1	1	IN	1	1	0
7.1.19	38	16	JA	1	0	1	1	IN	0
7.1.19	38	16	JA	2	0	1	1	IN	0
7.1.19	38	16	JA	3	0	1	1	IN	0
7.1.19	38	16	JA	4	0	1	1	IN	0
7.1.19	38	16	JA	5	0	1	1	IN	0
7.1.19	38	16	JA	6	0	1	1	IN	0
7.1.19	38	16	JA	7	0	1	1	IN	0
7.1.19	38	16	JA	8	0	1	1	IN	0
7.1.19	38	16	JA	9	0	1	1	IN	1	2	0
7.1.19	38	16	IN	1	0	1	1	JA	0
7.1.19	38	16	IN	2	0	1	1	JA	1	0	0
7.1.19	38	17	IN	1	0	1	0		0
7.1.19	38	17	IN	2	0	1	0		0
7.1.19	38	17	IN	3	0	1	1	JA	1	0	1
7.1.19	38	17	JA	1	0	1	1	IN	1	1	1
7.1.19	38	18	JA	1	0	1	1	IN	0
7.1.19	38	18	JA	2	0	1	1	IN	0
7.1.19	38	18	IN	1	0	1	1	JA	0
7.1.19	38	18	IN	2	0	1	1	JA	1	0	1
7.1.19	38	18	JA	3	0	1	1	IN	1	1	1
7.1.19	38	19	JA	1	0	1	1	IN	1	2	0
7.1.19	38	19	IN	1	0	1	1	JA	1	0	0
7.1.19	38	20	JA	1	0	1	1	IN	1	2	0
7.1.19	38	20	IN	1	0	1	1	JA	1	0	0
8.1.19	39	1	PI	1	0	0	0		0
8.1.19	39	1	PI	2	0	0	0		0
8.1.19	39	1	JA	1	0	1	0		0
8.1.19	39	1	JA	2	0	1	0		0
8.1.19	39	1	JA	3	0	1	0		0
8.1.19	39	1	JA	4	0	1	0		0
8.1.19	39	1	JA	5	0	1	0		0
8.1.19	39	1	JA	6	0	1	0		0
8.1.19	39	1	JA	7	1	1	1	KA	0
8.1.19	39	1	JA	8	0	1	1	KA	0
8.1.19	39	1	KA	1	0	1	1	JA	0
8.1.19	39	1	JA	9	0	1	1	KA	0
8.1.19	39	1	JA	10	0	1	0		0
8.1.19	39	1	JA	11	0	1	1	IN	1	1	0
8.1.19	39	1	IN	1	0	1	1	JA	1	1	0
8.1.19	39	2	IN	1	0	1	1	JA	1	0	0
8.1.19	39	2	JA	1	0	1	1	IN	1	2	0
8.1.19	39	3	IN	1	0	1	1	JA	1	1	0
8.1.19	39	3	JA	1	0	1	1	IN	1	1	0
8.1.19	39	4	IN	1	0	1	1	JA	1	1	0
8.1.19	39	4	JA	1	0	1	1	IN	1	1	0
8.1.19	39	5	IN	1	0	1	1	JA	1	2	0
8.1.19	39	5	JA	1	0	1	1	IN	1	0	0
8.1.19	39	6	JA	1	0	0	0		0
8.1.19	39	6	JA	2	1	2	1	IN	1	1	1
8.1.19	39	6	IN	1	0	2	1	JA	1	0	1
8.1.19	39	7	JA	1	0	1	1	IN	1	1	0
8.1.19	39	7	IN	1	0	1	1	JA	1	1	0
8.1.19	39	8	IN	1	0	1	1	JA	1	1	0
8.1.19	39	8	JA	1	0	1	1	IN	1	1	0
8.1.19	39	9	JA	1	0	1	1	IN	1	1	0
8.1.19	39	9	IN	1	0	1	1	JA	1	1	0
8.1.19	39	10	JA	1	0	1	1	IN	1	1	0
8.1.19	39	10	IN	1	0	1	1	JA	1	1	0
8.1.19	40	11	JA	1	0	1	1	IN	1	2	0
8.1.19	40	11	IN	1	0	1	1	JA	1	0	0
8.1.19	40	12	JA	1	0	1	1	IN	1	1	0
8.1.19	40	12	IN	1	0	1	1	JA	1	1	0
8.1.19	40	13	JA	1	0	0	0		0
8.1.19	40	13	JA	2	0	0	0		0
8.1.19	40	13	JA	3	0	0	0		0
8.1.19	40	13	JA	4	0	0	0		0
8.1.19	40	13	JA	5	0	0	0		0
8.1.19	40	13	JA	6	0	0	0		0
8.1.19	40	13	JA	7	0	0	0		0
8.1.19	40	13	JA	8	0	0	0		0
8.1.19	40	13	JA	9	0	1	1	IN	0
8.1.19	40	13	JA	10	0	1	1	IN	1	1	1
8.1.19	40	13	IN	1	0	1	1	JA	1	0	1
8.1.19	40	14	JA	1	0	1	0		0
8.1.19	40	14	JA	2	0	1	0		0
8.1.19	40	14	PI	1	0	1	0		0
8.1.19	40	14	PI	2	0	1	1	JA	1	1	0
8.1.19	40	14	JA	3	0	1	1	PI	1	1	0
8.1.19	40	15	JU	1	0	0	0		0
8.1.19	40	15	JU	2	0	0	0		0
8.1.19	40	15	JU	3	0	0	0		0
8.1.19	40	15	JU	4	0	0	0		0
8.1.19	40	15	JU	5	0	0	0		0
8.1.19	40	15	JU	6	0	0	0		0
8.1.19	40	15	JU	7	0	0	0		0
8.1.19	40	15	JU	8	0	0	0		0
8.1.19	40	15	JU	9	0	0	0		0
8.1.19	40	15	JU	10	0	0	0		0
8.1.19	40	15	JU	11	0	0	0		0
8.1.19	40	15	JU	12	0	0	0		0
8.1.19	40	15	JU	13	0	0	0		0
8.1.19	40	15	JU	14	0	0	0		0
8.1.19	40	15	JU	15	0	0	0		0
8.1.19	40	15	JU	16	0	0	0		0
8.1.19	40	15	JU	17	0	0	0		0
8.1.19	40	15	JU	18	0	0	0		0
8.1.19	40	15	JU	19	0	0	0		0
8.1.19	40	15	JU	20	0	0	0		0
8.1.19	40	15	JU	21	0	0	0		0
8.1.19	40	15	JU	22	0	0	0		0
8.1.19	40	15	JU	23	0	0	0		0
8.1.19	40	15	JU	24	0	0	0		0
8.1.19	40	15	JU	25	0	0	0		0
8.1.19	40	15	JU	26	0	0	1	Ryan	1	1	1
8.1.19	40	16	SA	1	0	0	0		0
8.1.19	40	16	SA	2	0	0	0		0
8.1.19	40	16	SA	3	0	0	0		0
8.1.19	40	16	SA	4	0	0	0		0
8.1.19	40	16	SA	5	0	0	0		0
8.1.19	40	16	SA	6	0	0	0		0
8.1.19	40	16	SA	7	0	0	0		0
8.1.19	40	16	SA	8	0	0	0		0
8.1.19	40	16	SA	9	0	0	0		0
8.1.19	40	16	SA	10	0	0	0		0
8.1.19	40	16	SA	11	0	0	0		0
8.1.19	40	16	SA	12	0	0	0		0
8.1.19	40	16	SA	13	0	0	0		0
8.1.19	40	16	SA	14	0	0	0		0
8.1.19	40	16	SA	15	0	0	0		0
8.1.19	40	16	SA	16	0	0	0		0
8.1.19	40	16	IN	1	0	2	1	JA	1	1	0
8.1.19	40	16	JA	1	0	2	1	IN	1	1	0
8.1.19	40	17	JA	1	0	1	1	KA	1	0	1
8.1.19	40	17	KA	1	0	1	1	JA	1	1	1
8.1.19	40	18	KA	1	0	0	0		0
8.1.19	40	18	KA	2	0	0	0		0
8.1.19	40	18	KA	3	0	1	1	JA	1	2	0
8.1.19	40	18	JA	1	0	1	1	KA	1	0	0
8.1.19	40	19	JA	1	0	1	0		0
8.1.19	40	19	JA	2	0	1	1	KA	1	1	0
8.1.19	40	19	KA	1	0	1	1	JA	1	1	0
8.1.19	40	20	JA	1	0	1	0		0
8.1.19	40	20	JA	2	1	1	1	IN	1	0	0
8.1.19	40	20	IN	1	0	1	1	JA	1	1	0
9.1.19	41	1	JA	1	1	1	1	IN	1	1	1
9.1.19	41	1	IN	1	0	1	1	JA	1	0	1
9.1.19	41	1	JA	1	0	1	0		0
9.1.19	41	2	JA	2	0	1	1	KA	1	1	0
9.1.19	41	2	KA	1	0	1	1	JA	1	1	0
9.1.19	41	3	JA	1	0	1	0		0
9.1.19	41	3	JA	2	0	1	1	IN	0
9.1.19	41	3	JA	3	0	1	1	IN	0
9.1.19	41	3	JA	4	0	1	1	IN	0
9.1.19	41	3	JA	5	0	1	1	IN	0
9.1.19	41	3	JA	6	0	1	1	IN	1	1	1
9.1.19	41	3	IN	1	0	1	1	JA	0
9.1.19	41	3	IN	2	0	1	1	JA	1	0	1
9.1.19	41	4	JA	1	0	1	1	IN	0
9.1.19	41	4	JA	2	0	1	1	IN	0
9.1.19	41	4	JA	3	0	1	1	IN	0
9.1.19	41	4	JA	4	0	1	0		0
9.1.19	41	4	IN	1	0	1	1	JA	0
9.1.19	41	4	IN	2	0	1	1	JA	0
9.1.19	41	4	JA	5	0	0	0		0
9.1.19	41	4	JA	6	0	0	0		0
9.1.19	41	4	PI	1	0	1	1	JA	0
9.1.19	41	4	PI	2	0	1	1	JA	1	1	1
9.1.19	41	4	JA	7	1	1	1	PI	0
9.1.19	41	4	JA	8	0	1	1	PI	0
9.1.19	41	4	JA	9	0	1	1	PI	1	0	1
9.1.19	41	5	JA	1	0	1	1	IN	0
9.1.19	41	5	JA	2	0	1	1	IN	1	2	0
9.1.19	41	5	IN	1	0	1	1	JA	0
9.1.19	41	5	IN	2	0	1	1	JA	1	0	0
9.1.19	41	6	JA	1	0	1	1	IN	1	0	0
9.1.19	41	6	IN	1	0	1	1	JA	1	2	0
9.1.19	41	7	JA	1	0	1	1	IN	1	1	0
9.1.19	41	7	IN	1	0	1	1	JA	1	1	0
9.1.19	41	8	IN	1	0	1	0		0
9.1.19	41	8	IN	2	0	1	1	JA	1	1	0
9.1.19	41	8	JA	1	0	1	1	IN	1	1	0
9.1.19	41	9	IN	1	0	1	0		0
9.1.19	41	9	IN	2	0	1	1	JA	1	1	0
9.1.19	41	9	JA	1	0	1	1	IN	1	1	0
9.1.19	41	10	IN	1	0	1	1	JA	1	1	1
9.1.19	41	10	JA	1	0	1	1	IN	1	0	1
9.1.19	42	11	FI	1	0	1	0		0
9.1.19	42	11	FI	2	0	1	0		0
9.1.19	42	11	FI	3	0	1	1	Ryan	1	1	1
9.1.19	42	12	FI	1	0	1	0		0
9.1.19	42	12	FI	2	0	1	0		0
9.1.19	42	12	KA	1	0	0	0
9.1.19	42	12	KA	2	0	0	0
9.1.19	42	12	KA	3	0	0	0
9.1.19	42	12	IN	1	0	0	0		0
9.1.19	42	12	IN	2	0	0	0		0
9.1.19	42	12	IN	3	0	0	0		0
9.1.19	42	12	IN	4	0	0	0		0
9.1.19	42	12	IN	5	0	0	0		0
9.1.19	42	12	IN	6	0	0	0		0
9.1.19	42	12	IN	7	0	0	0		0
9.1.19	42	12	IN	8	0	0	0		0
9.1.19	42	12	IN	9	0	0	0		0
9.1.19	42	12	IN	10	0	0	0		0
9.1.19	42	12	IN	11	0	0	0		0
9.1.19	42	12	IN	12	0	0	0		0
9.1.19	42	12	IN	13	0	0	0		0
9.1.19	42	12	IN	14	0	0	0		0
9.1.19	42	12	IN	15	0	0	0		0
9.1.19	42	12	IN	16	0	0	0		0
9.1.19	42	12	IN	17	0	0	0		0
9.1.19	42	12	IN	18	0	0	0		0
9.1.19	42	12	IN	19	0	0	0		0
9.1.19	42	12	IN	20	0	0	0		0
9.1.19	42	12	IN	21	0	0	0		0
9.1.19	42	12	IN	22	0	0	0		0
9.1.19	42	12	IN	23	0	0	0		0
9.1.19	42	12	IN	24	0	0	0		0
9.1.19	42	12	IN	25	0	0	0		0
9.1.19	42	12	IN	26	0	0	0		0
9.1.19	42	12	IN	27	0	0	0		0
9.1.19	42	12	IN	28	0	0	0		0
9.1.19	42	12	IN	29	0	0	0		0
9.1.19	42	12	IN	30	0	0	0		0
9.1.19	42	12	IN	31	0	0	0		0
9.1.19	42	12	IN	32	0	0	1	Ryan	1	2	0
9.1.19	42	13	IN	1	0	0	0		0
9.1.19	42	13	IN	2	0	0	0		0
9.1.19	42	13	IN	3	0	0	0		0
9.1.19	42	13	IN	4	0	0	0		0
9.1.19	42	13	IN	5	0	0	0		0
9.1.19	42	13	IN	6	0	0	0		0
9.1.19	42	13	IN	7	0	0	0		0
9.1.19	42	13	IN	8	0	0	0		0
9.1.19	42	13	IN	9	0	0	0		0
9.1.19	42	13	IN	10	0	0	0		0
9.1.19	42	13	FI	1	0	0	0		0
9.1.19	42	13	FI	2	0	0	0		0
9.1.19	42	13	FI	3	0	0	0		0
9.1.19	42	13	FI	4	0	0	1	Ryan	1	2	0
9.1.19	42	14	IN	1	0	0	0		0
9.1.19	42	14	IN	2	0	0	0		0
9.1.19	42	14	IN	3	0	0	0		0
9.1.19	42	14	IN	4	0	0	0		0
9.1.19	42	14	PI	1	0	0	0		0
9.1.19	42	14	PI	2	0	0	0		0
9.1.19	42	14	PI	3	0	0	0		0
9.1.19	42	14	PI	4	0	0	0		0
9.1.19	42	14	PI	5	0	0	0		0
9.1.19	42	14	PI	6	0	0	0		0
9.1.19	42	14	PI	7	0	0	0		0
9.1.19	42	14	PI	8	0	0	0		0
9.1.19	42	14	PI	9	0	0	0		0
9.1.19	42	14	PI	10	0	0	0		0
9.1.19	42	14	PI	11	0	0	0		0
9.1.19	42	14	AL	1	0	1	0		0
9.1.19	42	14	PI	12	0	1	1	AL	0
9.1.19	42	14	PI	13	0	0	0		0
9.1.19	42	14	PI	14	0	0	0		0
9.1.19	42	14	PI	15	0	0	0		0
9.1.19	42	14	PI	16	0	0	0		0
9.1.19	42	14	PI	17	0	0	0		0
9.1.19	42	14	PI	18	0	0	0		0
9.1.19	42	14	PI	19	0	0	0		0
9.1.19	42	14	PI	20	0	0	0		0
9.1.19	42	14	PI	21	0	0	0		0
9.1.19	42	14	PI	22	0	0	1	Ryan	1	1	1
9.1.19	42	15	PI	1	0	0	0		0
9.1.19	42	15	PI	2	0	0	0		0
9.1.19	42	15	PI	3	0	0	0		0
9.1.19	42	15	PI	4	0	0	0		0
9.1.19	42	15	PI	5	0	0	0		0
9.1.19	42	15	PI	6	0	0	0		0
9.1.19	42	15	PI	7	0	0	0		0
9.1.19	42	15	PI	8	0	1	0		0
9.1.19	42	15	PI	9	0	1	0		0
9.1.19	42	15	KA	1	0	1	0		0
9.1.19	42	15	KA	2	0	1	0		0
9.1.19	42	15	KA	3	0	0	0		0
9.1.19	42	15	PI	10	0	0	0		0
9.1.19	42	15	PI	11	0	0	0		0
9.1.19	42	15	PI	12	0	0	0		0
9.1.19	42	15	PI	13	0	0	0		0
9.1.19	42	15	PI	14	0	0	0		0
9.1.19	42	15	PI	15	0	0	0		0
9.1.19	42	15	PI	16	0	0	0		0
9.1.19	42	15	PI	17	0	0	0		0
9.1.19	42	15	PI	18	0	0	0		0
9.1.19	42	15	PI	19	0	0	0		0
9.1.19	42	15	PI	20	0	0	0		0
9.1.19	42	15	PI	21	0	0	0		0
9.1.19	42	15	PI	22	0	0	0		0
9.1.19	42	15	PI	23	0	0	1	Ryan	1	2	0
9.1.19	42	16	SA	1	0	0	0		0
9.1.19	42	16	SA	2	0	0	0		0
9.1.19	42	16	SA	3	0	0	0		0
9.1.19	42	16	SA	4	0	0	0		0
9.1.19	42	16	SA	5	0	0	0		0
9.1.19	42	16	SA	6	0	0	0		0
9.1.19	42	16	SA	7	0	0	0		0
9.1.19	42	16	SA	8	0	0	0		0
9.1.19	42	16	SA	9	0	0	0		0
9.1.19	42	16	SA	10	0	0	0		0
9.1.19	42	16	SA	11	0	0	0		0
9.1.19	42	16	SA	12	0	0	0		0
9.1.19	42	16	SA	13	0	0	0		0
9.1.19	42	16	SA	14	0	0	0		0
9.1.19	42	16	SA	15	0	0	1	Ryan	1	1	1
10.1.19	43	1	JA	1	0	1	1	IN	0
10.1.19	43	1	JA	2	0	1	1	IN	0
10.1.19	43	1	JA	3	0	1	1	IN	0
10.1.19	43	1	JA	4	0	1	1	IN	0
10.1.19	43	1	JA	5	0	1	1	IN	0
10.1.19	43	1	IN	1	0	1	1	JA	0
10.1.19	43	1	IN	2	0	1	1	JA	0
10.1.19	43	1	IN	3	0	1	1	JA	0
10.1.19	43	1	IN	4	0	1	1	JA	0
10.1.19	43	1	IN	5	0	1	1	JA	1	1	0
10.1.19	43	1	JA	6	0	1	1	IN	1	1	0
10.1.19	43	2	JA	1	1	1	1	IN	1	1	0
10.1.19	43	2	IN	1	0	1	1	JA	1	1	0
10.1.19	43	3	IN	1	0	1	1	JA	1	1	0
10.1.19	43	3	JA	1	0	1	1	IN	1	1	0
10.1.19	43	4	JA	1	0	1	1	IN	1	0	0
10.1.19	43	4	IN	1	0	1	1	JA	1	2	0
10.1.19	43	5	JA	1	1	1	1	IN	1	1	0
10.1.19	43	5	IN	1	0	1	1	JA	1	1	0
10.1.19	43	6	JA	1	0	1	0		0
10.1.19	43	6	JA	2	0	1	1	IN	1	1	1
10.1.19	43	6	IN	1	0	1	1	JA	1	0	1
10.1.19	43	7	JA	1	0	1	1	IN	1	1	0
10.1.19	43	7	IN	1	0	1	1	JA	1	1	0
10.1.19	43	8	JA	1	0	1	1	IN	1	1	0
10.1.19	43	8	IN	1	0	1	1	JA	1	1	0
10.1.19	43	9	JA	1	1	1	1	IN	0
10.1.19	43	9	JA	2	0	1	1	IN	0
10.1.19	43	9	IN	1	0	1	1	JA	0
10.1.19	43	9	IN	2	0	1	1	JA	0
10.1.19	43	9	JA	3	0	1	1	IN	1	1	0
10.1.19	43	9	IN	3	0	1	1	JA	1	1	0
10.1.19	43	10	JA	1	0	1	1	IN	1	0	0
10.1.19	43	10	IN	1	0	1	1	JA	1	2	0
10.1.19	44	11	KA	1	0	0	0		0
10.1.19	44	11	KA	2	0	0	0		0
10.1.19	44	11	KA	3	0	0	0		0
10.1.19	44	11	KA	4	0	0	0		0
10.1.19	44	11	SA	1	0	0	1	Ryan	1	2	0
10.1.19	44	12	SA	1	0	0	0		0
10.1.19	44	12	SA	2	0	0	0		0
10.1.19	44	12	SA	3	0	0	0		0
10.1.19	44	12	SA	4	0	0	0		0
10.1.19	44	12	IN	1	0	0	0		0
10.1.19	44	12	IN	2	0	0	0		0
10.1.19	44	12	IN	3	0	0	0		0
10.1.19	44	12	IN	4	0	0	0		0
10.1.19	44	12	IN	5	0	0	0		0
10.1.19	44	12	IN	6	0	1	0		0
10.1.19	44	12	IN	7	0	1	1	JA	0
10.1.19	44	12	IN	8	0	1	1	JA	0
10.1.19	44	12	IN	9	0	1	1	JA	0
10.1.19	44	12	JA	1	0	1	1	IN	0
10.1.19	44	12	JA	2	0	1	1	IN	0
10.1.19	44	12	JA	3	0	1	1	IN	0
10.1.19	44	12	JA	4	0	1	1	IN	0
10.1.19	44	12	JA	5	0	1	1	IN	0
10.1.19	44	12	IN	10	0	1	1	JA	0
10.1.19	44	12	IN	11	0	1	1	JA	0
[truncated: 4,052 more rows]

## Sheet: Observer 2
Date	Session	Trial	Subject	Pull	Waiting	Partner Present @ Loop (y/n)	Partner	Success (y/n)	Reward Distribution (0,1,2)
2019-04-01	106	2	KA	1	0	0		0
2019-04-01	106	2	KA	2	0	0		0
2019-04-01	106	2	KA	3	0	0		0
2019-04-01	106	2	JA	1	0	0		0
2019-04-01	106	2	JA	2	0	0		0
2019-04-01	106	2	JA	3	0	1	PI	1	1
2019-04-01	106	2	PI	1	0	1	JA	1	1
2019-04-01	106	3	JA	1	0	1	KA	1	1
2019-04-01	106	3	KA	1	0	1	JA	1	0
2019-04-01	106	4	JA	1	0	0		0
2019-04-01	106	4	JA	2	0	0		0
2019-04-01	106	4	KA	1	0	1	JA	1	1
2019-04-01	106	4	JA	3	0	1	KA	1	1
2019-04-01	106	5	JA	1	0	1	PI	1	1
2019-04-01	106	5	PI	1	0	1	JA	1	0
2019-04-01	106	6	JA	1	0	0		0
2019-04-01	106	6	JA	2	0	0		0
2019-04-01	106	6	JA	3	0	0		0
2019-04-01	106	6	JA	4	0	0		0
2019-04-01	106	6	JA	5	0	0		0
2019-04-01	106	6	JA	6	0	1	KU	0
2019-04-01	106	6	JA	7	0	0		0
2019-04-01	106	6	JA	8	0	1	KU	0
2019-04-01	106	6	JA	9	0	0		0
2019-04-01	106	6	JA	11	0	1	KU	0
2019-04-01	106	6	JA	10	0	1	KU	0
2019-04-01	106	6	JA	12	1	1	PI	1	1
2019-04-01	106	6	PI	1	0	1	JA	1	0
2019-04-01	106	7	JA	1	0	0		0
2019-04-01	106	7	JA	2	0	1	PI	1	1
2019-04-01	106	7	PI	1	0	1	JA	1	0
2019-04-01	106	8	JA	1	0	0		0
2019-04-01	106	8	JA	2	1	1	KA	0
2019-04-01	106	8	JA	3	0	1	KA	1	1
2019-04-01	106	8	KA	1	0	1	JA	1	1
2019-04-01	106	9	KA	1	0	0		0
2019-04-01	106	9	KA	2	0	0		0
2019-04-01	106	9	KA	3	0	1	JA	1	0
2019-04-01	106	9	JA	1	0	1	KA	1	1
2019-04-01	106	10	KA	1	0	0		0
2019-04-01	106	10	KA	2	0	1	JA	1	1
2019-04-01	106	10	JA	1	0	1	KA	1	1
2019-04-01	106	11	JA	1	0	1	KA	1	0
2019-04-01	106	11	KA	1	0	1	JA	1	1
2019-01-13	49	11	FI	1	0	0		0
2019-01-13	49	11	FI	2	0	0		0
2019-01-13	49	11	FI	3	0	0		0
2019-01-13	49	11	FI	4	0	0		0
2019-01-13	49	11	FI	5	0	0		0
2019-01-13	49	11	FI	6	0	0		0
2019-01-13	49	11	FI	7	0	0		0
2019-01-13	49	11	FI	8	0	0		0
2019-01-13	49	11	FI	9	0	1	JA	0
2019-01-13	49	11	JA	1	0	1	FI	0
2019-01-13	49	11	FI	10	1	1	JA	1	1
2019-01-13	49	11	JA	2	0	1	FI	1	1
2019-01-13	49	12	PI	1	0	0		0
2019-01-13	49	12	PI	2	0	0		0
2019-01-13	49	12	PI	3	0	0		0
2019-01-13	49	12	PI	4	0	0		0
2019-01-13	49	12	JA	1	0	1	FI	0
2019-01-13	49	12	PI	5	0	0		0
2019-01-13	49	12	PI	6	0	1	JA	1	1
2019-01-13	49	12	JA	2	0	1	PI	1	1
2019-01-13	49	13	FI	1	0	0		0
2019-01-13	49	13	FI	2	0	0		0
2019-01-13	49	13	FI	3	0	0		0
2019-01-13	49	13	FI	4	0	0		0
2019-01-13	49	13	FI	5	0	0		0
2019-01-13	49	13	FI	6	0	0		0
2019-01-13	49	13	FI	7	0	0		0
2019-01-13	49	13	FI	8	0	1	JA	1	2
2019-01-13	49	13	JA	1	0	1	FI	1	0
2019-01-13	49	14	FI	1	0	1	JA	1	2
2019-01-13	49	14	JA	1	1	1	FI	1	0
2019-01-13	49	15	IN	1	0	0		0
2019-01-13	49	15	IN	2	0	1	JA	1
2019-01-13	49	15	JA	1	0	1	IN	0
2019-01-13	49	15	JA	2	0	1	IN	1	1
2019-01-13	49	16	JA	1	0	0		0
2019-01-13	49	16	JA	2	0	0		0
2019-01-13	49	16	KA	1	0	0		0
2019-01-13	49	16	JA	3	0	0		0
2019-01-13	49	16	KA	2	0	0		0
2019-01-13	49	16	JA	4	0	1	KA	0
2019-01-13	49	16	JA	5	0	1	KA	0
2019-01-13	49	16	JA	6	0	1	KA	0
2019-01-13	49	16	JA	7	0	0		0
2019-01-13	49	16	JA	8	0	0		0
2019-01-13	49	16	JA	9	0	0		0
2019-01-13	49	16	JA	10	0	0		0
2019-01-13	49	16	JA	11	0	0		0
2019-01-13	49	16	JA	12	0	0		0
2019-01-13	49	16	JA	13	0	0		0
2019-01-13	49	16	JA	14	0	0		0
2019-01-13	49	16	IN	1	0	1	JA	1	0
2019-01-13	49	16	JA	15	1	1	IN	1	1
2019-01-13	49	17	IN	1	0	1	JA	1	2
2019-01-13	49	17	JA	1	0	1	IN	1	0
2019-01-13	49	18	JA	1	0	0		0
2019-01-13	49	18	JA	2	0	0		0
2019-01-13	49	18	JA	3	0	0		0
2019-01-13	49	18	JA	4	0	1	IN	1	1
2019-01-13	49	18	IN	1	0	1	JA	1	1
2019-01-13	49	19	KA	1	0	1	JA	0
2019-01-13	49	19	JA	1	0	1	KA	0
2019-01-13	49	19	JA	2	0	1	KA	1	1
2019-01-13	49	19	KA	2	0	1	JA	1	0
2019-01-13	49	20	KA	1	0	1	JA	1	1
2019-01-13	49	20	JA	1	0	1	KA	1	1
2019-03-29	104	20	PI	1	0	1	FI	1	0
2019-03-29	104	20	FI	1	0	1	PI	1	2
2019-03-29	104	21	PI	1	0	0		0
2019-03-29	104	21	PI	2	0	1	Ryan	1	?*	* video blurred
2019-03-29	104	22	KA	1	0	0		0
2019-03-29	104	22	KA	2	0	0		0
2019-03-29	104	22	KA	3	0	0		0
2019-03-29	104	22	KA	4	0	0		0
2019-03-29	104	22	KA	5	0	0		0
2019-03-29	104	22	PI	1	0	1	AL	1	0
2019-03-29	104	22	AL	1	0	1	PI	1	1
2019-03-29	104	23	PI	1	0	0		0
2019-03-29	104	23	PI	2	0	1	AL	1	0
2019-03-29	104	23	AL	1	0	1	PI	1	2
2019-03-29	104	24	AL	1	0	0		0
2019-03-29	104	24	AL	2	0	0		0
2019-03-29	104	24	AL	3	0	1	PI	0
2019-03-29	104	24	AL	4	0	0		0
2019-03-29	104	24	AL	5	0	0		0
2019-03-29	104	24	KA	1	0	0		0
2019-03-29	104	24	KA	2	0	0		0
2019-03-29	104	24	KA	3	0	0		0
2019-03-29	104	24	KA	4	0	0		0
2019-03-29	104	24	KA	5	0	0		0
2019-03-29	104	24	KA	6	0	0		0
2019-03-29	104	24	KA	7	0	0		0
2019-03-29	104	24	HE	1	0	0		0
2019-03-29	104	24	HE	2	0	0		0
2019-04-04	112	11	HE	1	0	0		0
2019-04-04	112	11	HE	2	0	0		0
2019-04-04	112	11	HE	3	0	0		0
2019-04-04	112	11	PI	1	0	0		0
2019-04-04	112	11	PI	2	0	0		0
2019-04-04	112	11	PI	3	0	1	Ryan	1	1
2019-04-04	112	12	PI	1	0	0		0
2019-04-04	112	12	PI	2	0	0		0
2019-04-04	112	12	JA	1	0	1	KU	0
2019-04-04	112	12	JA	2	0	0		0
2019-04-04	112	12	JA	3	1	1	PI	1	1
2019-04-04	112	12	PI	1	0	1	JA	1	0
2019-04-04	112	13	PI	1	0	1	JA	1	1
2019-04-04	112	13	JA	1	0	1	PI	1	0
2019-04-04	112	14	JA	1	0	0		0
2019-04-04	112	14	JA	2	0	0		0
2019-04-04	112	14	PI	1	0	0		0
2019-04-04	112	14	JA	3	0	1	PI	1	1
2019-04-04	112	14	PI	2	0	1	JA	1	0
2019-04-04	112	15	JA	1	0	1	PI	1	1
2019-04-04	112	15	PI	1	0	1	JA	1	1
2019-04-04	112	16	JA	1	0	0		0
2019-04-04	112	16	JA	2	0	0		0
2019-04-04	112	16	JA	3	0	0		0
2019-04-04	112	16	JA	4	0	0		0
2019-04-04	112	16	JA	5	0	0		0
2019-04-04	112	16	KU	1	0	0		0
2019-04-04	112	16	JA	6	0	1	Ryan	1	1
2019-04-04	112	17	JA	1	0	0		0
2019-04-04	112	17	JA	2	0	0		0
2019-04-04	112	17	JA	3	0	0		0
2019-04-04	112	17	JA	4	0	?*		0			*monkeys moved camera
2019-04-04	112	17	JA	5	0	?		0			could not see second loop
2019-04-04	112	17	JA	6	0	?		0
2019-04-04	112	17	JA	7	0	?		0
2019-04-04	112	17	JA	8	0	1	Ryan	1	1
2019-04-04	112	18	JA	1	0	1	KA	1	1
2019-04-04	112	18	KA	1	0	1	JA	1	1
2019-01-16	56	11	PI	1	0	0		0
2019-01-16	56	11	PI	2	0	0		0
2019-01-16	56	11	PI	3	0	0		0
2019-01-16	56	11	PI	4	0	0		0
2019-01-16	56	11	PI	5	0	0		0
2019-01-16	56	11	PI	6	0	0		0
2019-01-16	56	11	PI	7	0	0		0
2019-01-16	56	11	PI	8	0	0		0
2019-01-16	56	11	IN	1	0	0		0
2019-01-16	56	11	IN	2	0	0		0
2019-01-16	56	11	IN	3	0	0		0
2019-01-16	56	11	IN	4	0	0		0
2019-01-16	56	11	IN	5	0	0		0
2019-01-16	56	11	IN	6	0	0		0
2019-01-16	56	11	IN	7	0	0		0
2019-01-16	56	11	IN	8	0	0		0
2019-01-16	56	11	IN	9	0	0		0
2019-01-16	56	11	IN	10	0	0		0
2019-01-16	56	11	IN	11	0	0		0
2019-01-16	56	11	IN	12	0	0		0
2019-01-16	56	11	IN	13	0	0		0
2019-01-16	56	11	IN	14	0	0		0
2019-01-16	56	11	PI	1	0	0		0
2019-01-16	56	11	PI	2	0	0		0
2019-01-16	56	11	PI	3	0	1	Ryan	1	2
2019-01-16	56	12	IN	1	0	0		0
2019-01-16	56	13	IN	1	0	0		0
2019-01-16	56	13	IN	2	0	0		0
2019-01-16	56	13	IN	3	0	0		0
2019-01-16	56	13	IN	4	0	0		0
2019-01-16	56	13	IN	5	0	0		0
2019-01-16	56	13	IN	6	0	0		0
2019-01-16	56	13	IN	7	0	0		0
2019-01-16	56	13	IN	8	0	0		0
2019-01-16	56	14	JA	1	0	0		0
2019-01-16	56	14	JA	2	0	0		0
2019-01-16	56	14	JA	3	0	?*		0		*monkeys moved camera
2019-01-16	56	14	JA	4	0	?*		0		cannot see second loop
2019-03-16	79	11	JA	1	0	0		0
2019-03-16	79	11	JA	2	0	0		0
2019-03-16	79	11	JA	3	1	1	FI	1	0
2019-03-16	79	11	FI	1	0	1	JA	1	1
2019-03-16	79	12	FI	1	0	0		0
2019-03-16	79	12	FI	2	0	0		0
2019-03-16	79	12	FI	3	0	0		0
2019-03-16	79	12	FI	4	0	1	HE	0
2019-03-16	79	12	FI	5	0	1	HE	1	1
2019-03-16	79	12	HE	1	0	1	FI	1	1
2019-03-16	79	13	HE	1	0	0		0
2019-03-16	79	13	HE	2	0	0		0
2019-03-16	79	13	HE	3	0	0		0
2019-03-16	79	13	HE	4	0	1	FI	0
2019-03-16	79	13	HE	5	0	1	FI	0
2019-03-16	79	13	HE	6	0	1	FI	1	0
2019-03-16	79	13	FI	1	0	1	HE	0
2019-03-16	79	13	FI	2	0	1	HE	0
2019-03-16	79	13	FI	3	0	1	HE	1	2
2019-03-16	79	14	FI	1	0	1	HE	0
2019-03-16	79	14	FI	2	0	1	HE	0
2019-03-16	79	14	FI	3	0	0		0
2019-03-16	79	14	FI	4	0	1	HE	0
2019-03-16	79	14	FI	5	0	1	HE	0
2019-03-16	79	14	FI	6	0	1	HE	0
2019-03-16	79	14	FI	7	0	1	HE	0
2019-03-16	79	14	FI	8	0	1	HE	1	2
2019-03-16	79	14	HE	1	0	1	FI	1	0
2019-03-16	79	15	FI	1	0	1	HE	0
2019-03-16	79	15	HE	1	0	1	FI	1	1
2019-03-16	79	15	FI	2	0	1	HE	1	1
2019-03-16	79	16	JU	1	0	0		0
2019-03-16	79	16	JU	2	0	0		0
2019-03-16	79	16	JU	3	0	0		0
2019-03-16	79	16	JU	4	0	0		0
2019-03-16	79	16	JU	5	0	0		0
2019-03-16	79	16	JA	1	0	0		0
2019-03-16	79	16	JA	2	0	0		0
2019-03-16	79	16	JA	3	0	1	IN	1	1
2019-03-16	79	16	IN	1	0	1	JA	0
2019-03-16	79	16	IN	2	0	1	JA	1	1
2019-03-16	79	17	JA	1	0	1	IN	0
2019-03-16	79	17	JA	2	0	0		0
2019-03-16	79	17	JA	3	0	1	IN	1	1
2019-03-16	79	17	IN	1	0	1	JA	1	1
2019-03-16	79	18	JA	1	0	0		0
2019-03-16	79	18	JA	2	0	1	IN	1	2
2019-03-16	79	18	IN	1	0	1	JA	1	0
2019-03-16	79	19	IN	1	0	0		0
2019-03-16	79	19	IN	2	0	0		0
2019-03-16	79	19	IN	3	0	0		0
2019-03-16	79	19	IN	4	0	1	JA	1	2
2019-03-16	79	19	JA	1	0	1	IN	1	0
2019-03-16	79	20	IN	1	0	1	JA	1	0
2019-03-16	79	20	JA	1	0	1	IN	1	1
2019-01-26	68	1	KA	1	0	1	JA	1	1
2019-01-26	68	1	JA	1	0	1	KA	1	1
2019-01-26	68	2	KA	1	0	1	JA	1	1
2019-01-26	68	2	JA	1	0	1	KA	1	1
2019-01-26	68	3	KA	1	0	1	JA	1	0
2019-01-26	68	3	JA	1	0	1	KA	1	1
2019-01-26	68	4	KA	1	0	0		0
2019-01-26	68	4	KA	2	0	1	JA	1	0
2019-01-26	68	4	JA	1	0	1	KA	1	1
2019-01-26	68	5	KA	1	0	1	JA	0
2019-01-26	68	5	KA	2	0	1	JA	0
2019-01-26	68	5	JA	1	0	1	KA	0
2019-01-26	68	5	KA	3	0	1	JA	0
2019-01-26	68	5	JA	2	0	1	KA	0
2019-01-26	68	5	KA	4	0	1	JA	0
2019-01-26	68	5	JA	3	0	1	KA	0
2019-01-26	68	5	KA	5	0	1	JA	0
2019-01-26	68	5	KA	6	0	0		0
2019-01-26	68	5	PI**	1	0	0		0
2019-01-26	68	5	JA	4	0	1	PI	0
2019-01-26	68	5	PI	2	0	1	JA	0
2019-01-26	68	5	JA	5	0	1	PI	1	?*	* videos of both cameras blurred
2019-01-26	68	5	PI	3	0	1	JA	1	?	** Pippis name was mentioned
2019-01-26	68	6	JA	1	0	1	PI	0
2019-01-26	68	6	JA	2	0	1	PI	0
2019-01-26	68	6	JA	3	0	1	PI	0
2019-01-26	68	6	JA	4	0	1	PI	0
2019-01-26	68	6	JA	5	0	1	PI	1	?*
2019-01-26	68	6	PI	1	0	1	JA	0
2019-01-26	68	6	PI	2	0	1	JA	0
2019-01-26	68	6	PI	3	0	1	JA	1	?*
2019-01-26	68	8	FI	1	0	1	JA	0
2019-01-26	68	8	FI	2	0	1	JA	0
2019-01-26	68	8	JA	1	0	1	FI	0
2019-01-26	68	8	SA	1	0	0		0
2019-01-26	68	8	SA	2	0	0		0
2019-01-26	68	8	SA	3	0	0		0
2019-01-26	68	8	SA	4	0	0		0
2019-01-26	68	8	SA	5	0	0		0
2019-01-26	68	8	SA	6	0	0		0
2019-01-26	68	8	SA	7	0	0		0
2019-01-26	68	9	PI	1	0	0		0
2019-01-26	68	9	PI	2	0	1	Ryan	0
2019-01-26	68	9	PI	3	0	0		0
2019-01-26	68	9	JA	1	0	0		0
2019-01-26	68	9	JA	2	0	1	Ryan	0
2019-03-23	95	11	IN	1	0	0		0
2019-03-23	95	11	IN	2	0	0		0
2019-03-23	95	11	IN	3	0	0		0
2019-03-23	95	11	IN	4	0	0		0
2019-03-23	95	11	IN	5	0	0		0
2019-03-23	95	11	IN	6	0	0		0
2019-03-23	95	11	KR	1	0	0		0
2019-03-23	95	11	KR	2	0	0		0
2019-03-23	95	11	KR	3	0	1	Ryan	1	2
2019-03-23	95	12	KR	1	0	0		0
2019-03-23	95	12	KR	2	0	0		0
2019-03-23	95	12	KR	3	0	0		0
2019-03-23	95	12	KR	4	0	0		0
2019-03-23	95	12	JA	1	0	1	KA	0
2019-03-23	95	12	JA	2	0	1	KA	0
2019-03-23	95	12	KA	1	0	1	JA	1	2
2019-03-23	95	12	JA	3	1	1	KA	1	0
2019-03-23	95	13	KA	1	0	1	JA	1	1
2019-03-23	95	13	JA	1	0	1	KA	1	1
2019-03-23	95	14	JA	1	0	0		0
2019-03-23	95	14	KR	1	0	0		0
2019-03-23	95	14	KR	2	0	0		0
2019-03-23	95	14	PI	1	0	1	JA	1	1
2019-03-23	95	14	JA	2	0	1	PI	1	1
2019-03-23	95	15	JA	1	0	0		0
2019-03-23	95	15	JA	2	0	0		0
2019-03-23	95	15	JA	3	0	0		0
2019-03-23	95	15	JA	4	0	0		0
2019-03-23	95	15	JA	5	0	0		0
2019-03-23	95	15	JA	6	0	0		0
2019-03-23	95	15	JA	7	0	0		0
2019-03-23	95	15	JA	8	0	0		0
2019-03-23	95	15	JA	9	0	0		0
2019-03-23	95	15	JA	10	0	0		0
2019-03-23	95	15	JA	11	0	0		0
2019-03-23	95	15	JA	12	0	0		0
2019-03-23	95	15	JA	13	0	0		0
2019-03-23	95	15	JA	14	0	0		0
2019-03-23	95	15	JA	15	0	0		0
2019-03-23	95	15	JA	16	0	0		0
2019-03-23	95	15	JA	17	0	0		0
2019-03-23	95	15	SA	1	0	0		0
2019-03-23	95	15	SA	2	0	1	Ryan	1	0
2019-04-08	113	1	FI	1	0	0		0
2019-04-08	113	1	FI	2	0	1	Ryan	1	2
2019-04-08	113	2	FI	1	0	0		0
2019-04-08	113	2	FI	2	0	0		0
2019-04-08	113	2	KA	1	0	0		0
2019-04-08	113	2	KA	2	0	0		0
2019-04-08	113	2	KA	3	0	0		0
2019-04-08	113	2	KA	4	0	0		0
2019-04-08	113	2	KA	5	0	1	Ryan	1	1
2019-04-08	113	3	KA	1	0	0		0
2019-04-08	113	3	KA	2	0	0		0
2019-04-08	113	3	KA	3	0	0		0
2019-04-08	113	3	KA	4	0	0		0
2019-04-08	113	3	KA	5	0	0		0
2019-04-08	113	3	KA	6	0	0		0
2019-04-08	113	3	KA	7	0	0		0
2019-04-08	113	3	KA	8	0	0		0
2019-04-08	113	3	KA	9	0	0		0
2019-04-08	113	3	KA	10	0	0		0
2019-04-08	113	3	KA	11	0	0		0
2019-04-08	113	3	KA	12	0	0		0
2019-04-08	113	3	KA	13	0	1	Ryan	1	2
2019-04-08	113	4	KA	1	0	0		0
2019-04-08	113	4	KA	2	0	0		0
2019-04-08	113	5	MO	1	0	0		0
2019-04-08	113	5	MO	2	0	0		0
2019-04-08	113	5	MO	3	0	0		0
2019-04-08	113	5	MO	4	0	0		0
2019-04-08	113	5	MO	5	0	1	Ryan	1	0
2019-04-08	113	6	MO	1	0	0		0
2019-03-19	86	11	FI	1	0	0		0
2019-03-19	86	11	FI	2	0	0		0
2019-03-19	86	11	FI	3	0	1	JA	1	1
2019-03-19	86	11	JA	1	0	1	FI	1	1
2019-03-19	86	12	FI	1	0	0		0
2019-03-19	86	12	FI	2	0	1	JA	1	1
2019-03-19	86	12	JA	1	0	1	FI	1	1
2019-03-19	86	13	FI	1	0	1	JA	1	1
2019-03-19	86	13	JA	1	0	1	FI	1	0
2019-03-19	86	14	FI	1	0	0		0
2019-03-19	86	14	FI	2	0	0		0
2019-03-19	86	14	FI	3	0	0		0
2019-03-19	86	14	FI	4	0	1	JA	1	1
2019-03-19	86	14	JA	1	0	1	FI	1	0
2019-03-19	86	15	FI	1	0	1	JA	1	1
2019-03-19	86	15	JA	1	0	1	FI	1	1
2019-03-19	86	16	FI	1	0	0		0
2019-03-19	86	16	PI	1	0	0		0
2019-03-19	86	16	PI	2	0	0		0
2019-03-19	86	16	PI	3	0	0		0
2019-03-19	86	16	PI	4	0	0		0
2019-03-19	86	16	JA	1	0	1	PI	1	1
2019-03-19	86	16	PI	5	0	1	JA	1	1
2019-03-19	86	17	PI	1	0	1	JA	1	0
2019-03-19	86	17	JA	1	0	1	PI	1	1
2019-03-19	86	18	PI	1	0	0		0
2019-03-19	86	18	PI	2	0	0		0
2019-03-19	86	18	PI	3	0	1	JA	1	1
2019-03-19	86	18	JA	1	0	1	PI	1	1
2019-03-19	86	19	PI	1	0	1	JA	1	1
2019-03-19	86	19	JA	1	0	1	PI	1	1
2019-03-19	86	20	PI	1	0	0		0
2019-03-19	86	20	PI	2	0	0		0
2019-03-19	86	20	PI	3	0	0		0
2019-03-19	86	20	PI	4	0	1	JA	1	1
2019-03-19	86	20	JA	1	0	1	PI	1	1
2019-03-28	101	1	PI	1	0	0		0
2019-03-28	101	1	PI	2	0	0		0
2019-03-28	101	1	FI	1	0	0		0
2019-03-28	101	1	FI	2	0	1	Ryan	1	2
2019-03-28	101	2	FI	1	0	0		0
2019-03-28	101	2	FI	2	1	1	Ryan	1	1
2019-03-28	101	3	PI	1	0	1	JA	1	0
2019-03-28	101	3	JA	1	0	1	PI	1	0
2019-03-28	101	4	PI	1	0	1	JA	1	0
2019-03-28	101	4	JA	1	0	1	PI	1	1
2019-03-28	101	5	JA	1	0	1	PI	1	1
2019-03-28	101	5	PI	1	0	1	JA	1	1
2019-03-28	101	6	PI	1	0	1	JA	1	0
2019-03-28	101	6	JA	1	0	1	PI	1	1
2019-03-28	101	7	JA	1	0	0		0
2019-03-28	101	7	JA	2	0	0		0
2019-03-28	101	7	JA	3	1	1	PI	1	0
2019-03-28	101	7	PI	1	0	1	JA	1	0
2019-03-28	101	8	JA	1	0	0		0
2019-03-28	101	8	JA	2	0	1	PI	1	1
2019-03-28	101	8	PI	1	0	1	JA	1	0
2019-03-28	101	9	JA	1	0	0		0
2019-03-28	101	9	JA	2	0	0		0
2019-03-28	101	9	JA	3	0	0		0
2019-03-28	101	9	KA	1	0	1	JA	1	1
2019-03-28	101	9	JA	4	0	1	KA	1	1
2019-03-28	101	10	JA	1	0	1	KA	1	1
2019-03-28	101	10	KA	1	0	1	JA	1	1
2019-01-15	53	1	JA	1	0	1	PI	1	1
2019-01-15	53	1	PI	1	0	1	JA	1	1
2019-01-15	53	2	SA	1	0	0		0
2019-01-15	53	2	SA	2	0	0		0
2019-01-15	53	2	SA	3	0	0		0
2019-01-15	53	2	SA	4	0	0		0
2019-01-15	53	2	KA	1	0	1	JA	1	1
2019-01-15	53	2	JA	1	0	1	KA	1	1
2019-01-15	53	3	JA	1	0	0		0
2019-01-15	53	3	JA	2	0	0		0
2019-01-15	53	3	JA	3	0	0		0
2019-01-15	53	3	JA	4	0	1	KA	1	1
2019-01-15	53	3	KA	1	0	1	JA	1	1
2019-01-15	53	4	JA	1	0	0		0
2019-01-15	53	4	JA	2	0	1	KA	0
2019-01-15	53	4	KA	1	0	0		0
2019-01-15	53	4	JA	3	0	1	KA	0
2019-01-15	53	4	JA	4	0	1	KA	0
2019-01-15	53	4	JA	5	0	1	KA	0
2019-01-15	53	4	JA	6	0	1	KA	0
2019-01-15	53	4	JA	7	0	1	KA	0
2019-01-15	53	4	JA	8	0	0		0
2019-01-15	53	4	JA	9	0	1	PI	1	1
2019-01-15	53	4	PI	1	0	1	JA	1	1
2019-01-15	53	5	JA	1	0	0		0
2019-01-15	53	5	JA	2	0	1	KA	1	1
2019-01-15	53	5	KA	3	0	1	JA	1	1
2019-01-15	53	6	JA	1	0	0		0
2019-01-15	53	6	JA	2	1	1	IN	1	1
2019-01-15	53	6	IN	1	0	1	JA	1	1
2019-01-15	53	7	JA	1	0	1	KA	0
2019-01-15	53	7	JA	2	0	1	KA	0
2019-01-15	53	7	JA	3	0	1	KA	0
2019-01-15	53	7	JA	4	0	1	KA	1	1
2019-01-15	53	7	KA	1	0	1	JA	1	1
2019-01-15	53	8	KA	1	0	1	JA	0
2019-01-15	53	8	KA	2	0	1	JA	0
2019-01-15	53	8	JA	1	0	0		0
2019-01-15	53	8	IN	1	0	1	JA	1	1
2019-01-15	53	8	JA	2	0	1	IN	1	1
2019-01-15	53	9	FI	1	0	0		0
2019-01-15	53	9	FI	2	0	0		0
2019-01-15	53	9	FI	3	0	1	Ryan	1	2
2019-01-15	53	10	0	0	0	0		0	0	terminated
2019-01-18	60	1	KA	1	0	0		0
2019-01-18	60	1	KA	2	0	0		0
2019-01-18	60	1	KA	3	0	0		0
2019-01-18	60	1	JA	1	0	1	KA	0
2019-01-18	60	1	JA	2	0	1	KA	0
2019-01-18	60	1	JA	3	0	1	KA	0
2019-01-18	60	1	JA	4	0	0		0
2019-01-18	60	1	JA	5	0	0		0
2019-01-18	60	1	JA	6	0	0		0
2019-01-18	60	1	JA	7	0	0		0
2019-01-18	60	1	JA	8	0	0		0
2019-01-18	60	1	JA	9	0	1	Ryan	1	1
2019-01-18	60	2	JA	1	0	0		0
2019-01-18	60	2	JA	2	0	1	KA	1	0
2019-01-18	60	2	KA	1	0	1	JA	1	1
2019-01-18	60	3	JA	1	0	1	KA	1	0
2019-01-18	60	3	KA	1	0	1	JA	1	1
2019-01-18	60	4	JA	1	0	1	KA	0
2019-01-18	60	4	JA	2	0	1	KA	0
2019-01-18	60	4	JA	3	0	1	KA	0
2019-01-18	60	4	JA	4	0	1	KA	0
2019-01-18	60	4	JA	5	0	1	KA	0
2019-01-18	60	4	JA	6	0	1	KA	0
2019-01-18	60	4	JA	7	0	1	KA	0
2019-01-18	60	4	JA	8	0	1	KA	0
2019-01-18	60	4	JA	9	0	0		0
2019-01-18	60	4	JA	10	0	0		0
2019-01-18	60	4	JA	11	0	0		0
2019-01-18	60	4	JA	12	0	0		0
2019-01-18	60	4	JA	13	0	0		0
2019-01-18	60	4	JA	14	1	1	KA	1	1
2019-01-18	60	4	KA	1	0	1	JA	1	0
2019-01-18	60	5	PI	1	0	0		0
2019-01-18	60	5	PI	2	0	0		0
2019-01-18	60	5	PI	3	0	0		0
2019-01-18	60	5	PI	4	0	1	Ryan	1	1
2019-03-27	100	11	IN	1	0	0		0
2019-03-27	100	11	JA	1	0	1	IN	1	1
2019-03-27	100	11	IN	2	0	1	JA	1	1
2019-03-27	100	12	JA	1	0	0		0
2019-03-27	100	12	JA	2	0	0		0
2019-03-27	100	12	JA	3	0	0		0
2019-03-27	100	12	JA	4	0	0		0
2019-03-27	100	12	JA	5	0	0		0
2019-03-27	100	12	JA	6	0	0		0
2019-03-27	100	12	JA	7	0	0		0
2019-03-27	100	12	JA	8	0	1	KA	1	1
2019-03-27	100	12	KA	1	0	1	JA	1	1
2019-03-27	100	13	KA	1	0	1	JA	1	2
2019-03-27	100	13	JA	1	0	1	KA	1	0
2019-03-27	100	14	IN	1	0	1	JA	1	1
2019-03-27	100	14	JA	1	0	1	IN	1	1
2019-03-27	100	15	IN	1	0	1	JA	1	1
2019-03-27	100	15	JA	1	0	1	IN	1	1
2019-03-27	100	16	JA	1	0	1	IN	1	1
2019-03-27	100	16	IN	1	0	1	JA	1	1
2019-03-27	100	17	IN	1	0	0		0
2019-03-27	100	17	IN	2	0	0		0
2019-03-27	100	17	IN	3	0	0		0
2019-03-27	100	17	JA	1	0	0		0
2019-03-27	100	17	PI	1	0	0		0
2019-03-27	100	17	PI	2	0	1	AL	1	1
2019-03-27	100	17	AL	1	0	1	PI	1	1
2019-03-27	100	18	AL	1	0	0		0
2019-03-27	100	18	AL	2	0	0		0
2019-03-27	100	18	AL	3	0	0		0
2019-03-27	100	18	AL	4	0	0		0
2019-03-27	100	18	PI	1	0	0		0
2019-03-27	100	18	AL	5	0	1	PI	1	2
2019-03-27	100	18	PI	2	1	1	AL	1	0
2019-03-27	100	19	AL	1	0	0		0
2019-03-27	100	19	AL	2	0	1	PI	0
2019-03-27	100	19	AL	3	0	1	PI	0
2019-03-27	100	19	PI	1	0	0		0
2019-03-27	100	19	PI	2	0	0		0
2019-03-27	100	19	PI	3	0	0		0
2019-03-27	100	19	PI	4	0	0		0
2019-03-27	100	19	PI	5	0	0		0
2019-03-27	100	19	PI	6	0	0		0
2019-03-27	100	19	PI	7	0	0		0
2019-03-27	100	19	PI	8	0	0		0
2019-03-27	100	19	PI	9	0	0		0
2019-03-27	100	19	PI	10	0	0		0
2019-03-27	100	19	HE	1	0	0		0
2019-03-27	100	19	PI	11	0	1	Ryan	1	2
2019-03-27	100	20	PI	1	0	0		0
2019-03-27	100	20	PI	2	0	0		0
2019-03-27	100	20	PI	3	0	0		0
2019-03-27	100	20	PI	4	0	0		0
2019-03-27	100	20	PI	5	0	0		0
2019-03-27	100	20	PI	6	0	1	JA	1	1
2019-03-27	100	20	JA	1	0	1	PI	1	0
2019-03-26	98	1	JA	1	0	0		0
2019-03-26	98	1	JA	2	0	0		0
2019-03-26	98	1	JA	3	0	0		0
2019-03-26	98	1	JA	4	0	0		0
2019-03-26	98	1	JA	5	0	0		0
2019-03-26	98	1	JA	6	0	0		0
2019-03-26	98	1	PI	1	0	1	Ryan	1	0
2019-03-26	98	2	JU	1	0	0		0
2019-03-26	98	2	PI	1	1	0	KA	1	1
2019-03-26	98	2	KA	1	0	0	PI	1	1
2019-03-26	98	3	AL	1	0	1	PI	1	1
2019-03-26	98	3	PI	1	0	1	AL	1	1
2019-03-26	98	4	AL	1	0	0		0
2019-03-26	98	4	AL	2	0	0		0
2019-03-26	98	4	PI	1	0	0		0
2019-03-26	98	4	PI	2	0	0		0
2019-03-26	98	4	HE	1	0	0		0
2019-03-26	98	4	HE	2	0	0		0
2019-03-26	98	4	HE	3	0	0		0
2019-03-26	98	4	PI	3	0	1	Ryan	1	0
2019-03-26	98	5	JU	1	0	0		0
2019-03-26	98	5	JU	2	0	0		0
2019-03-26	98	5	JU	3	0	0		0
2019-03-26	98	5	JU	4	0	0		0
2019-03-26	98	5	JU	5	0	0		0
2019-03-26	98	5	PI	1	0	0		0
2019-03-26	98	5	PI	2	0	0		0
2019-03-26	98	5	PI	3	0	0		0
2019-03-26	98	5	HE	1	0	0		0
2019-03-26	98	5	JA	1	0	1	IN	0
2019-03-26	98	5	JA	2	0	1	KA	1	1
2019-03-26	98	5	KA	1	0	1	JA	1	1
2019-03-26	98	6	JA	1	0	1	KA	1	1
2019-03-26	98	6	KA	1	0	1	JA	1	1
2019-03-26	98	7	KA	1	0	0		0
2019-03-26	98	7	KA	2	0	1	JA	1	1
2019-03-26	98	7	JA	1	0	1	KA	1	1
2019-03-26	98	8	KA	1	0	1	JA	0
2019-03-26	98	8	JA	1	0	1	KA	0
2019-03-26	98	8	JA	2	0	1	KA	1	1
2019-03-26	98	8	KA	2	0	1	JA	1	1
2019-03-26	98	9	JA	1	0	1	KA	1	0
2019-03-26	98	9	KA	1	0	1	JA	1	2
2019-03-26	98	10	KA	1	0	1	JA	1	1
2019-03-26	98	10	JA	1	0	1	KA	1	1
2019-03-26	98	11	KA	1	0	0		0
2019-03-26	98	11	KA	1	0	1	JA	1	1
2019-03-26	98	11	JA	1	0	1	KA	1	1
2019-03-26	98	12	KA	1	0	1	JA	1	1
2019-03-26	98	12	JA	1	0	1	KA	1	1
2019-04-10	116	11	IN	1	0	0		0
2019-04-10	116	11	IN	2	0	0		0
2019-04-10	116	11	IN	3	0	0		0
2019-04-10	116	11	IN	4	0	0		0
2019-04-10	116	11	IN	5	0	0		0
2019-04-10	116	11	IN	6	0	0		0
2019-04-10	116	11	IN	7	0	0		0
2019-04-10	116	11	IN	8	0	0		0
2019-04-10	116	11	IN	9	0	0		0
2019-04-10	116	11	KA	1	0	0		0
2019-04-10	116	11	KA	2	0	0		0
2019-04-10	116	11	KA	3	0	0		0
2019-04-10	116	11	KA	4	0	0		0
2019-04-10	116	11	KA	5	0	0		0
2019-04-10	116	11	KA	6	0	0		0
2019-04-10	116	11	KA	7	0	0		0
2019-04-10	116	11	PI	1	0	1	Ryan	1	2
2018-12-17	24	1	JA	1	0	0		0
2018-12-17	24	1	JA	2	0	0		0
2018-12-17	24	1	JA	3	0	0		0
2018-12-17	24	1	JA	4	0	0		0
2018-12-17	24	1	JA	5	0	1	Ryan	1	0
2018-12-17	24	2	JU	1	0	0		0
2018-12-17	24	2	JA	1	0	0		0
2018-12-17	24	2	JA	2	0	0		0
2018-12-17	24	2	JA	3	0	0		0
2018-12-17	24	2	IN	1	0	1	JA	0
2018-12-17	24	2	JA	4	0	0		0
2018-12-17	24	2	JA	5	0	0		0
2018-12-17	24	2	JA	6	0	0		0
2018-12-17	24	2	IN	2	0	1	JA	1	0
2018-12-17	24	2	JA	7	0	1	IN	1	2
2018-12-17	24	3	IN	1	0	0		0
2018-12-17	24	3	IN	2	0	0		0
2018-12-17	24	3	JA	1	0	1	IN	0
2018-12-17	24	3	IN	3	0	1	JA	0
2018-12-17	24	3	JA	2	0	1	IN	0
2018-12-17	24	3	JA	3	0	1	IN	0
2018-12-17	24	3	JA	4	0	1	IN	0
2018-12-17	24	3	JA	5	0	1	IN	0
2018-12-17	24	3	IN	4	0	0		0
2018-12-17	24	3	IN	5	0	1	JA	1	1
2018-12-17	24	3	JA	6	0	1	IN	1	1
2018-12-17	24	4	JA	1	0	1	IN	0
2018-12-17	24	4	IN	1	0	1	JA	0
2018-12-17	24	4	JA	2	0	0		0
2018-12-17	24	4	IN	2	0	0		0
2018-12-17	24	4	JA	3	0	0		0
2018-12-17	24	4	IN	3	0	0		0
2018-12-17	24	4	JA	4	0	1	IN	0
2018-12-17	24	4	JA	5	0	1	IN	0
2018-12-17	24	4	JA	6	0	1	IN	0
2018-12-17	24	4	JA	7	0	1	IN	0
2018-12-17	24	4	IN	4	0	1	JA	0
2018-12-17	24	4	JA	8	0	0		0
2018-12-17	24	4	JA	9	0	0		0
2018-12-17	24	4	JA	10	0	1	Ryan	1	2
2018-12-17	24	5	IN	1	0	0		0
2018-12-17	24	5	IN	2	0	1	JA	1	0
2018-12-17	24	5	JA	1	0	1	IN	1	2
2018-12-17	24	6	IN	1	0	1	JA	1	0
2018-12-17	24	6	JA	1	0	1	IN	1	2
2018-12-17	24	7	IN	1	0	1	JA	0
2018-12-17	24	7	JA	1	0	1	IN	0
2018-12-17	24	7	JA	2	0	1	IN	0
2018-12-17	24	7	JA	3	0	0		0
2018-12-17	24	7	JA	4	0	0		0
2018-12-17	24	7	PI	1	0	0		0
2018-12-17	24	7	PI	2	0	0		0
2018-12-17	24	7	PI	3	0	0		0
2018-12-17	24	7	PI	4	0	0		0
2018-12-17	24	7	PI	5	0	0		0
2018-12-17	24	7	PI	6	0	1	Ryan	1	1
2018-12-17	24	8	PI	1	0	0		0
2018-12-17	24	8	PI	2	0	0		0
2018-12-17	24	8	PI	3	0	1	Ryan	1	0
2018-12-17	24	9	PI	1	0	0		0
2018-12-17	24	9	PI	2	0	1	Ryan	1	2
2018-12-17	24	10	AL	1	0	0		0
2018-12-17	24	10	AL	2	0	0		0
2019-01-22	63	1	PI	1	0	1	Ryan	1	2
2019-01-22	63	2	IN	1	0	0		0
2019-01-22	63	2	IN	2	0	0		0
2019-01-22	63	2	IN	3	0	0		0
2019-01-22	63	2	IN	4	0	0		0
2019-01-22	63	2	IN	5	0	0		0
2019-01-22	63	2	IN	6	0	0		0
2019-01-22	63	2	IN	7	0	0		0
2019-01-22	63	2	IN	8	0	0		0
2019-01-22	63	2	IN	9	0	0		0
2019-01-22	63	2	IN	10	0	0		0
2019-01-22	63	2	IN	11	0	0		0
2019-01-22	63	2	FI	1	0	0		0
2019-01-22	63	2	FI	2	0	1	Ryan	1	1
2019-01-22	63	3	JU	1	0	0		0
2019-01-22	63	3	JU	2	0	0		0
2019-01-22	63	3	JU	3	0	0		0
2019-01-22	63	3	JU	4	0	0		0
2019-01-22	63	3	JU	5	0	0		0
2019-01-22	63	3	JU	6	0	0		0
2019-01-22	63	3	JU	7	0	0		0
2019-01-22	63	3	JU	8	0	1	Ryan	1	2
2019-01-22	63	4	JU	1	0	0		0
2019-01-22	63	4	JU	2	0	0		0
2019-01-22	63	4	JU	3	0	0		0
2019-01-22	63	4	JA	1	0	0		0
2019-01-22	63	4	JA	2	0	0		0
2019-01-22	63	4	JA	3	0	0		0
2019-01-22	63	4	JA	4	0	0		0
2019-01-22	63	4	JA	5	0	0		0
2019-01-22	63	4	JA	6	1	1	PI	1	1
2019-01-22	63	4	PI	1	0	1	JA	1	1
2019-01-22	63	5	JA	1	0	0		0
2019-01-22	63	5	JA	2	0	1	IN	1	1
2019-01-22	63	5	IN	1	0	1	JA	1	0
2019-01-22	63	6	JA	1	0	1	IN	0
2019-01-22	63	6	JA	2	0	1	IN	0
2019-01-22	63	6	JA	3	0	1	IN	0
2019-01-22	63	6	IN	1	0	1	JA	0
2019-01-22	63	6	JA	4	0	1	IN	0
2019-01-22	63	6	JU	1	0	0		0
2019-01-22	63	6	PI	1	0	1	JA	1	0
2019-01-22	63	6	JA	5	0	1	PI	1	2
2019-01-22	63	7	JA	1	0	1	IN	0
2019-01-22	63	7	JA	2	0	1	IN	1	1
2019-01-22	63	7	IN	1	0	1	JA	1	1
2019-01-22	63	8	JA	1	0	1	PI	0
2019-01-22	63	8	JA	2	0	1	PI	0

## Sheet: Inter-Rater Reliability
Date	Session	Trial Ryan	Trial Julia	Subject Ryan	Subject Julia	Pull Ryan	Pull Julia	Waiting Ryan	Waiting Julia	Partner Present Ryan	Partner Present Julia	Partner Ryan	Partner Julia	Success Ryan	Success Julia	Reward Distribution Ryan	Reward Distribution Julia
1.4.19	106	2	2	KA	KA	1	1	0	0	0	0			0	0
1.4.19	106	2	2	KA	KA	1	1	0	0	0	0			0	0
1.4.19	106	2	2	KA	KA	1	1	0	0	0	0			0	0
1.4.19	106	2	2	JA	JA	1	1	0	0	0	0			0	0
1.4.19	106	2	2	JA	JA	1	1	0	0	0	0			0	0
1.4.19	106	2	2	JA	JA	1	1	0	0	1	1	PI	PI	1	1	1	1
1.4.19	106	2	2	PI	PI	1	1	0	0	1	1	JA	JA	1	1	1	1
1.4.19	106	3	3	JA	JA	1	1	0	0	1	1	KA	KA	1	1	1	1
1.4.19	106	3	3	KA	KA	1	1	0	0	1	1	JA	JA	1	1	0	0
1.4.19	106	4	4	JA	JA	1	1	0	0	0	0			0	0
1.4.19	106	4	4	JA	JA	1	1	0	0	0	0			0	0
1.4.19	106	4	4	KA	KA	1	1	0	0	0	1	JA	JA	1	1	1	1
1.4.19	106	4	4	JA	JA	1	1	0	0	1	1	KA	KA	1	1	1	1
1.4.19	106	5	5	JA	JA	1	1	0	0	1	1	PI	PI	1	1	1	1
1.4.19	106	5	5	PI	PI	1	1	0	0	1	1	JA	JA	1	1	0	0
1.4.19	106	6	6	JA	JA	1	1	0	0	0	0			0	0
1.4.19	106	6	6	JA	JA	1	1	0	0	0	0			0	0
1.4.19	106	6	6	JA	JA	1	1	0	0	0	0			0	0
1.4.19	106	6	6	JA	JA	1	1	0	0	0	0			0	0
1.4.19	106	6	6	JA	JA	1	1	0	0	0	0			0	0
1.4.19	106	6	6	JA	JA	1	1	0	0	1	1	KU	KU	0	0
1.4.19	106	6	6	JA	JA	1	1	0	0	1	0	KU		0	0
1.4.19	106	6	6	JA	JA	1	1	0	0	1	1	KU	KU	0	0
1.4.19	106	6	6	JA	JA	1	1	0	0	0	0			0	0
1.4.19	106	6	6	JA	JA	1	1	0	0	1	1	KU	KU	0	0
1.4.19	106	6	6	JA	JA	1	1	0	0	1	1	KU	KU	0	0
1.4.19	106	6	6	JA	JA	1	1	1	1	1	1	PI	PI	1	1	1	1
1.4.19	106	6	6	PI	PI	1	1	0	0	1	1	JA	JA	1	1	0	0
1.4.19	106	7	7	JA	JA	1	1	0	0	0	0			0	0
1.4.19	106	7	7	JA	JA	1	1	0	0	1	1	PI	PI	1	1	1	1
1.4.19	106	7	7	PI	PI	1	1	0	0	1	1	JA	JA	1	1	0	0
1.4.19	106	8	8	JA	JA	1	1	0	0	0	0			0	0
1.4.19	106	8	8	JA	JA	1	1	1	1	1	1	KA	KA	0	0
1.4.19	106	8	8	JA	JA	1	1	0	0	1	1	KA	KA	1	1	1	1
1.4.19	106	8	8	KA	KA	1	1	0	0	1	1	JA	JA	1	1	1	1
1.4.19	106	9	9	KA	KA	1	1	0	0	0	0			0	0
1.4.19	106	9	9	KA	KA	1	1	0	0	0	0			0	0
1.4.19	106	9	9	KA	KA	1	1	0	0	1	1	JA	JA	1	1	0	0
1.4.19	106	9	9	JA	JA	1	1	0	0	1	1	KA	KA	1	1	1	1
1.4.19	106	10	10	KA	KA	1	1	0	0	0	0			0	0
1.4.19	106	10	10	KA	KA	1	1	0	0	1	1	JA	JA	1	1	1	1
1.4.19	106	10	10	JA	JA	1	1	0	0	1	1	KA	KA	1	1	1	1
1.4.19	106	11	11	JA	JA	1	1	0	0	1	1	KA	KA	1	1	0	0
1.4.19	106	11	11	KA	KA	1	1	0	0	1	1	JA	JA	1	1	1	1
13.1.19	49	11	11	FI	FI	1	1	0	0	0	0			0	0
13.1.19	49	11	11	FI	FI	1	1	0	0	0	0			0	0
13.1.19	49	11	11	FI	FI	1	1	0	0	0	0			0	0
13.1.19	49	11	11	FI	FI	1	1	0	0	0	0			0	0
13.1.19	49	11	11	FI	FI	1	1	0	0	0	0			0	0
13.1.19	49	11	11	FI	FI	1	1	0	0	0	0			0	0
13.1.19	49	11	11	FI	FI	1	1	0	0	0	0			0	0
13.1.19	49	11	11	FI	FI	1	1	0	0	0	0			0	0
13.1.19	49	11	11	FI	FI	1	1	0	0	1	1	JA	JA	0	0
13.1.19	49	11	11	JA	JA	1	1	0	0	1	1	FI	FI	0	0
13.1.19	49	11	11	FI	FI	1	1	1	1	1	1	JA	JA	1	1	1	1
13.1.19	49	11	11	JA	JA	1	1	0	0	1	1	FI	FI	1	1	1	1
13.1.19	49	12	12	PI	PI	1	1	0	0	0	0			0	0
13.1.19	49	12	12	PI	PI	1	1	0	0	0	0			0	0
13.1.19	49	12	12	PI	PI	1	1	0	0	0	0			0	0
13.1.19	49	12	12	PI	PI	1	1	0	0	0	0			0	0
13.1.19	49	12	12	JA	JA	1	1	0	0	1	1	FI	FI	0	0
13.1.19	49	12	12	PI	PI	1	1	0	0	0	0			0	0
13.1.19	49	12	12	PI	PI	1	1	0	0	1	1	JA	JA	1	1	1	1
13.1.19	49	12	12	JA	JA	1	1	0	0	1	1	PI	PI	1	1	1	1
13.1.19	49	13	13	FI	FI	1	1	0	0	0	0			0	0
13.1.19	49	13	13	FI	FI	1	1	0	0	0	0			0	0
13.1.19	49	13	13	FI	FI	1	1	0	0	0	0			0	0
13.1.19	49	13	13	FI	FI	1	1	0	0	0	0			0	0
13.1.19	49	13	13	FI	FI	1	1	0	0	0	0			0	0
13.1.19	49	13	13	FI	FI	1	1	0	0	0	0			0	0
13.1.19	49	13	13	FI	FI	1	1	0	0	0	0			0	0
13.1.19	49	13	13	FI	FI	1	1	0	0	1	1	JA	JA	1	1	2	2
13.1.19	49	13	13	JA	JA	1	1	0	0	1	1	FI	FI	1	1	0	0
13.1.19	49	14	14	FI	FI	1	1	0	0	1	1	JA	JA	1	1	2	2
13.1.19	49	14	14	JA	JA	1	1	1	1	1	1	FI	FI	1	1	0	0
13.1.19	49	15	15	IN	IN	1	1	0	0	0	0			0	0
13.1.19	49	15	15	IN	IN	1	1	0	0	1	1	JA	JA	1	1	0	0
13.1.19	49	15	15	JA	JA	1	1	0	0	1	1	IN	IN	0	0
13.1.19	49	15	15	JA	JA	1	1	0	0	1	1	IN	IN	1	1	1	1
13.1.19	49	16	16	JA	JA	1	1	0	0	0	0			0	0
13.1.19	49	16	16	JA	JA	1	1	0	0	0	0			0	0
13.1.19	49	16	16	KA	KA	1	1	0	0	0	0			0	0
13.1.19	49	16	16	JA	JA	1	1	0	0	0	0			0	0
13.1.19	49	16	16	KA	KA	1	1	0	0	0	0			0	0
13.1.19	49	16	16	JA	JA	1	1	0	0	1	1	KA	KA	0	0
13.1.19	49	16	16	JA	JA	1	1	0	0	1	1	KA	KA	0	0
13.1.19	49	16	16	JA	JA	1	1	0	0	1	1	KA	KA	0	0
13.1.19	49	16	16	JA	JA	1	1	0	0	0	0			0	0
13.1.19	49	16	16	JA	JA	1	1	0	0	0	0			0	0
13.1.19	49	16	16	JA	JA	1	1	0	0	0	0			0	0
13.1.19	49	16	16	JA	JA	1	1	0	0	0	0			0	0
13.1.19	49	16	16	JA	JA	1	1	0	0	0	0			0	0
13.1.19	49	16	16	JA	JA	1	1	0	0	0	0			0	0
13.1.19	49	16	16	JA	JA	1	1	0	0	0	0			0	0
13.1.19	49	16	16	JA	JA	1	1	0	0	0	0			0	0
13.1.19	49	16	16	IN	IN	1	1	0	0	1	1	JA	JA	1	1	0	0
13.1.19	49	16	16	JA	JA	1	1	1	1	1	1	IN	IN	1	1	1	1
13.1.19	49	17	17	IN	IN	1	1	0	0	1	1	JA	JA	1	1	2	2
13.1.19	49	17	17	JA	JA	1	1	0	0	1	1	IN	IN	1	1	0	0
13.1.19	49	18	18	JA	JA	1	1	0	0	0	0			0	0
13.1.19	49	18	18	JA	JA	1	1	0	0	0	0			0	0
13.1.19	49	18	18	JA	JA	1	1	0	0	0	0			0	0
13.1.19	49	18	18	JA	JA	1	1	0	0	1	1		IN	1	1	1	1
13.1.19	49	18	18	IN	IN	1	1	0	0	1	1		JA	1	1	1	1
13.1.19	49	19	19	KA	KA	1	1	0	0	1	1	JA	JA	0	0
13.1.19	49	19	19	JA	JA	1	1	0	0	1	1	KA	KA	0	0
13.1.19	49	19	19	JA	JA	1	1	0	0	1	1	KA	KA	1	1	1	1
13.1.19	49	19	19	KA	KA	1	1	0	0	1	1	JA	JA	1	1	0	0
13.1.19	49	20	20	KA	KA	1	1	0	0	1	1	JA	JA	1	1	1	1
13.1.19	49	20	20	JA	JA	1	1	0	0	1	1	KA	KA	1	1	1	1
29.3.19	104	20	20	PI	PI	1	1	0	0	1	1	FI	FI	1	1	0	0
29.3.19	104	20	20	FI	FI	1	1	0	0	1	1	PI	PI	1	1	2	2
29.3.19	104	21	21	PI	PI	1	1	0	0	0	0			0	0
29.3.19	104	21	21	PI	PI	1	1	0	0	1	1	Ryan	Ryan	1	1	1	?*
29.3.19	104	22	22	KA	KA	1	1	0	0	0	0			0	0
29.3.19	104	22	22	KA	KA	1	1	0	0	0	0			0	0
29.3.19	104	22	22	KA	KA	1	1	0	0	0	0			0	0
29.3.19	104	22	22	KA	KA	1	1	0	0	0	0			0	0
29.3.19	104	22	22	KA	KA	1	1	0	0	0	0			0	0
29.3.19	104	22	22	PI	PI	1	1	0	0	1	1	AL	AL	1	1	0	0
29.3.19	104	22	22	AL	AL	1	1	0	0	1	1	PI	PI	1	1	2	1
29.3.19	104	23	23	PI	PI	1	1	0	0	0	0			0	0
29.3.19	104	23	23	PI	PI	1	1	0	0	1	1	AL	AL	1	1	0	0
29.3.19	104	23	23	AL	AL	1	1	0	0	1	1	PI	PI	1	1	2	2
29.3.19	104	24	24	AL	AL	1	1	0	0	0	0			0	0
29.3.19	104	24	24	AL	AL	1	1	0	0	0	0			0	0
29.3.19	104	24	24	AL	AL	1	1	0	0	1	1	PI	PI	0	0
29.3.19	104	24	24	AL	AL	1	1	0	0	0	0			0	0
29.3.19	104	24	24	AL	AL	1	1	0	0	0	0			0	0
29.3.19	104	24	24	KA	KA	1	1	0	0	0	0			0	0
29.3.19	104	24	24	KA	KA	1	1	0	0	0	0			0	0
29.3.19	104	24	24	KA	KA	1	1	0	0	0	0			0	0
29.3.19	104	24	24	KA	KA	1	1	0	0	0	0			0	0
29.3.19	104	24	24	KA	KA	1	1	0	0	0	0			0	0
29.3.19	104	24	24	KA	KA	1	1	0	0	0	0			0	0
29.3.19	104	24	24	KA	KA	1	1	0	0	0	0			0	0
29.3.19	104	24	24	HE	HE	1	1	0	0	0	0			0	0
29.3.19	104	24	24	HE	HE	1	1	0	0	0	0			0	0
29.3.19	104	25	25	HE	HE	1	1	0	0	0	0			0	0
29.3.19	104	25	25	HE	HE	1	1	0	0	0	0			0	0
29.3.19	104	25	25	IN	IN	1	1	0	0	0	0			0	0
29.3.19	104	25	25	IN	IN	1	1	0	0	0	0			0	0
29.3.19	104	25	25	IN	IN	1	1	0	0	0	0			0	0
4.4.19	112	11	11	HE	HE	1	1	0	0	0	0			0	0
4.4.19	112	11	11	HE	HE	1	1	0	0	0	0			0	0
4.4.19	112	11	11	HE	HE	1	1	0	0	0	0			0	0
4.4.19	112	11	11	PI	PI	1	1	0	0	0	0			0	0
4.4.19	112	11	11	PI	PI	1	1	0	0	0	0			0	0
4.4.19	112	11	11	PI	PI	1	1	0	0	1	1	Ryan	Ryan	1	1	1	1
4.4.19	112	12	12	PI	PI	1	1	0	0	0	0			0	0
4.4.19	112	12	12	PI	PI	1	1	0	0	0	0			0	0
4.4.19	112	12	12	JA	JA	1	1	0	0	1	1	KU	KU	0	0
4.4.19	112	12	12	JA	JA	1	1	0	0	0	0			0	0
4.4.19	112	12	12	JA	JA	1	1	1	1	1	1	PI	PI	1	1	1	1
4.4.19	112	12	12	PI	PI	1	1	0	0	1	1	JA	JA	1	1	0	0
4.4.19	112	13	13	PI	PI	1	1	0	0	1	1	JA	JA	1	1	1	1
4.4.19	112	13	13	JA	JA	1	1	0	0	1	1	PI	PI	1	1	0	0
4.4.19	112	14	14	JA	JA	1	1	0	0	0	0			0	0
4.4.19	112	14	14	JA	JA	1	1	0	0	0	0			0	0
4.4.19	112	14	14	PI	PI	1	1	0	0	0	0			0	0
4.4.19	112	14	14	JA	JA	1	1	0	0	1	1	PI	PI	1	1	1	1
4.4.19	112	14	14	PI	PI	1	1	0	0	1	1	JA	JA	1	1	0	0
4.4.19	112	15	15	JA	JA	1	1	0	0	1	1	PI	PI	1	1	1	1
4.4.19	112	15	15	PI	PI	1	1	0	0	1	1	JA	JA	1	1	1	1
4.4.19	112	16	16	JA	JA	1	1	0	0	0	0			0	0
4.4.19	112	16	16	JA	JA	1	1	0	0	0	0			0	0
4.4.19	112	16	16	JA	JA	1	1	0	0	0	0			0	0
4.4.19	112	16	16	JA	JA	1	1	0	0	0	0			0	0
4.4.19	112	16	16	JA	JA	1	1	0	0	0	0			0	0
4.4.19	112	16	16	KU	KU	1	1	0	0	0	0			0	0
4.4.19	112	16	16	JA	JA	1	1	0	0	1	1	Ryan	Ryan	1	1	1	1
16.1.19	56	11	11	PI	PI	1	1	0	0	0	0			0	0
16.1.19	56	11	11	PI	PI	1	1	0	0	0	0			0	0
16.1.19	56	11	11	PI	PI	1	1	0	0	0	0			0	0
16.1.19	56	11	11	PI	PI	1	1	0	0	0	0			0	0
16.1.19	56	11	11	PI	PI	1	1	0	0	0	0			0	0
16.1.19	56	11	11	PI	PI	1	1	0	0	0	0			0	0
16.1.19	56	11	11	PI	PI	1	1	0	0	0	0			0	0
16.1.19	56	11	11	PI	PI	1	1	0	0	0	0			0	0
16.1.19	56	11	11	IN	IN	1	1	0	0	0	0			0	0
16.1.19	56	11	11	IN	IN	1	1	0	0	0	0			0	0
16.1.19	56	11	11	IN	IN	1	1	0	0	0	0			0	0
16.1.19	56	11	11	IN	IN	1	1	0	0	0	0			0	0
16.1.19	56	11	11	IN	IN	1	1	0	0	0	0			0	0
16.1.19	56	11	11	IN	IN	1	1	0	0	0	0			0	0
16.1.19	56	11	11	IN	IN	1	1	0	0	0	0			0	0
16.1.19	56	11	11	IN	IN	1	1	0	0	0	0			0	0
16.1.19	56	11	11	IN	IN	1	1	0	0	0	0			0	0
16.1.19	56	11	11	IN	IN	1	1	0	0	0	0			0	0
16.1.19	56	11	11	IN	IN	1	1	0	0	0	0			0	0
16.1.19	56	11	11	IN	IN	1	1	0	0	0	0			0	0
16.1.19	56	11	11	IN	IN	1	1	0	0	0	0			0	0
16.1.19	56	11	11	IN	IN	1	1	0	0	0	0			0	0
16.1.19	56	11	11	PI	PI	1	1	0	0	0	0			0	0
16.1.19	56	11	11	PI	PI	1	1	0	0	0	0			0	0
16.1.19	56	11	11	PI	PI	1	1	0	0	1	1	Ryan	Ryan	1	1	2	2
16.1.19	56	12	12	IN	IN	1	1	0	0	0	0			0	0
16.1.19	56	13	13	IN	IN	1	1	0	0	0	0			0	0
16.1.19	56	13	13	IN	IN	1	1	0	0	0	0			0	0
16.1.19	56	13	13	IN	IN	1	1	0	0	0	0			0	0
16.1.19	56	13	13	IN	IN	1	1	0	0	0	0			0	0
16.1.19	56	13	13	IN	IN	1	1	0	0	0	0			0	0
16.1.19	56	13	13	IN	IN	1	1	0	0	0	0			0	0
16.1.19	56	13	13	IN	IN	1	1	0	0	0	0			0	0
16.3.19	79	11	11	JA	JA	1	1	0	0	0	0			0	0
16.3.19	79	11	11	JA	JA	1	1	0	0	0	0			0	0
16.3.19	79	11	11	JA	JA	1	1	1	1	1	1	FI	FI	1	1	0	0
16.3.19	79	11	11	FI	FI	1	1	0	0	1	1	JA	JA	1	1	1	1
16.3.19	79	12	12	FI	FI	1	1	0	0	0	0			0	0
16.3.19	79	12	12	FI	FI	1	1	0	0	0	0			0	0
16.3.19	79	12	12	FI	FI	1	1	0	0	0	0			0	0
16.3.19	79	12	12	FI	FI	1	1	1	0	1	1	HE	HE	0	0
16.3.19	79	12	12	FI	FI	1	1	0	0	1	1	HE	HE	1	1	1	1
16.3.19	79	12	12	HE	HE	1	1	0	0	1	1	FI	FI	1	1	1	1
16.3.19	79	13	13	HE	HE	1	1	0	0	0	0			0	0
16.3.19	79	13	13	HE	HE	1	1	0	0	0	0			0	0
16.3.19	79	13	13	HE	HE	1	1	0	0	0	0			0	0
16.3.19	79	13	13	HE	HE	1	1	1	0	1	1	FI	FI	0	0
16.3.19	79	13	13	FI	FI	1	1	0	0	1	1	HE	HE	0	0
16.3.19	79	13	13	HE	HE	1	1	0	0	1	1	FI	FI	0	0
16.3.19	79	13	13	FI	FI	1	1	0	0	1	1	HE	HE	0	0
16.3.19	79	13	13	FI	FI	1	1	0	0	1	1	HE	HE	1	1	2	2
16.3.19	79	13	13	HE	HE	1	1	0	0	1	1	FI	FI	1	1	0	0
16.3.19	79	14	14	FI	FI	1	1	0	0	1	1	HE	HE	0	0
16.3.19	79	14	14	FI	FI	1	1	0	0	0	1		HE	0	0
16.3.19	79	14	14	FI	FI	1	1	0	0	1	0	HE		0	0
16.3.19	79	14	14	FI	FI	1	1	0	0	1	1	HE	HE	0	0
16.3.19	79	14	14	FI	FI	1	1	1	0	1	1	HE	HE	0	0
16.3.19	79	14	14	FI	FI	1	1	0	0	1	1	HE	HE	0	0
16.3.19	79	14	14	FI	FI	1	1	0	0	1	1	HE	HE	1	1	2	2
16.3.19	79	14	14	HE	HE	1	1	0	0	1	1	FI	FI	1	1	0	0
16.3.19	79	15	15	FI	FI	1	1	0	0	1	1	HE	HE	0	0
16.3.19	79	15	15	HE	HE	1	1	0	0	1	1	FI	FI	1	1	1	1
16.3.19	79	15	15	FI	FI	1	1	0	0	1	1	HE	HE	1	1	1	1
16.3.19	79	16	16	JU	JU	1	1	0	0	0	0			0	0
16.3.19	79	16	16	JU	JU	1	1	0	0	0	0			0	0
16.3.19	79	16	16	JU	JU	1	1	0	0	0	0			0	0
16.3.19	79	16	16	JU	JU	1	1	0	0	0	0			0	0
16.3.19	79	16	16	JU	JU	1	1	0	0	0	0			0	0
16.3.19	79	16	16	JA	JA	1	1	0	0	0	0			0	0
16.3.19	79	16	16	JA	JA	1	1	0	0	1	0	IN		0	0
16.3.19	79	16	16	JA	JA	1	1	0	0	1	1	IN	IN	1	1	1	1
16.3.19	79	16	16	IN	IN	1	1	0	0	1	1	JA	JA	0	0
16.3.19	79	16	16	IN	IN	1	1	0	0	1	1	JA	JA	1	1	1	1
16.3.19	79	17	17	JA	JA	1	1	0	0	1	1	IN	IN	0	0
16.3.19	79	17	17	JA	JA	1	1	0	0	0	0			0	0
16.3.19	79	17	17	JA	JA	1	1	0	0	1	1	IN	IN	1	1	1	1
16.3.19	79	17	17	IN	IN	1	1	0	0	1	1	JA	JA	1	1	1	1
16.3.19	79	18	18	JA	JA	1	1	0	0	0	0			0	0
16.3.19	79	18	18	JA	JA	1	1	0	0	1	1	IN	IN	1	1	2	2
16.3.19	79	18	18	IN	IN	1	1	0	0	1	1	JA	JA	1	1	0	0
16.3.19	79	19	19	IN	IN	1	1	0	0	0	0			0	0
16.3.19	79	19	19	IN	IN	1	1	0	0	0	0			0	0
16.3.19	79	19	19	IN	IN	1	1	0	0	0	0			0	0
16.3.19	79	19	19	IN	IN	1	1	0	0	1	1	JA	JA	1	1	2	2
16.3.19	79	19	19	JA	JA	1	1	0	0	1	1	IN	IN	1	1	0	0
16.3.19	79	20	20	IN	IN	1	1	0	0	1	1	JA	JA	1	1	0	0
16.3.19	79	20	20	JA	JA	1	1	0	0	1	1	IN	IN	1	1	1	1
26.1.19	68	1	1	KA	KA	1	1	0	0	1	1	JA	JA	1	1	1	1
26.1.19	68	1	1	JA	JA	1	1	1	0	1	1	KA	KA	1	1	1	1
26.1.19	68	2	2	KA	KA	1	1	0	0	1	1	JA	JA	1	1	1	1
26.1.19	68	2	2	JA	JA	1	1	0	0	1	1	KA	KA	1	1	1	1
26.1.19	68	3	3	KA	KA	1	1	0	0	1	1	JA	JA	1	1	0	0
26.1.19	68	3	3	JA	JA	1	1	0	0	1	1	KA	KA	1	1	1	1
26.1.19	68	4	4	KA	KA	1	1	0	0	1	1	JA	JA	1	1	0	0
26.1.19	68	4	4	JA	JA	1	1	0	0	1	1	KA	KA	1	1	1	1
26.1.19	68	8	8	FI	FI	1	1	0	0	1	1	JA	JA	0	0
26.1.19	68	8	8	FI	FI	1	1	0	0	1	1	JA	JA	0	0
26.1.19	68	8	8	JA	JA	1	1	1	0	1	1	FI	FI	0	0
26.1.19	68	8	8	SA	SA	1	1	0	0	0	0			0	0
26.1.19	68	8	8	SA	SA	1	1	0	0	0	0			0	0
26.1.19	68	8	8	SA	SA	1	1	0	0	0	0			0	0
26.1.19	68	8	8	SA	SA	1	1	0	0	0	0			0	0
26.1.19	68	8	8	SA	SA	1	1	0	0	0	0			0	0
26.1.19	68	8	8	SA	SA	1	1	0	0	0	0			0	0
26.1.19	68	8	8	SA	SA	1	1	0	0	0	0			0	0
26.1.19	68	9	9	PI	PI	1	1	0	0	0	0			0	0
26.1.19	68	9	9	PI	PI	1	1	0	0	1	1	Ryan	Ryan	0	0
26.1.19	68	9	9	PI	PI	1	1	0	0	0	0			0	0
26.1.19	68	9	9	JA	JA	1	1	0	0	0	0			0	0
23.3.19	95	11	11	IN	IN	1	1	0	0	0	0			0	0
23.3.19	95	11	11	IN	IN	1	1	0	0	0	0			0	0
23.3.19	95	11	11	IN	IN	1	1	0	0	0	0			0	0
23.3.19	95	11	11	IN	IN	1	1	0	0	0	0			0	0
23.3.19	95	11	11	IN	IN	1	1	0	0	0	0			0	0
23.3.19	95	11	11	IN	IN	1	1	0	0	0	0			0	0
23.3.19	95	11	11	KR	KR	1	1	0	0	0	0			0	0
23.3.19	95	11	11	KR	KR	1	1	0	0	0	0			0	0
23.3.19	95	11	11	KR	KR	1	1	0	0	1	1	Ryan	Ryan	1	1	2	2
23.3.19	95	12	12	KR	KR	1	1	0	0	0	0			0	0
23.3.19	95	12	12	KR	KR	1	1	0	0	0	0			0	0
23.3.19	95	12	12	KR	KR	1	1	0	0	0	0			0	0
23.3.19	95	12	12	JA	JA	1	1	0	0	1	1	KA	KA	0	0
23.3.19	95	12	12	JA	JA	1	1	0	0	1	1	KA	KA	0	0
23.3.19	95	12	12	KA	KA	1	1	0	0	1	1	JA	JA	1	1	2	2
23.3.19	95	12	12	JA	JA	1	1	1	1	1	1	KA	KA	1	1	0	0
23.3.19	95	13	13	KA	KA	1	1	0	0	0	1	JA	JA	1	1	1	1
23.3.19	95	13	13	JA	JA	1	1	0	0	1	1	KA	KA	1	1	1	1
23.3.19	95	14	14	JA	JA	1	1	0	0	0	0			0	0
23.3.19	95	14	14	KR	KR	1	1	0	0	0	0			0	0
23.3.19	95	14	14	PI	PI	1	1	1	0	1	1	JA	JA	1	1	1	1
23.3.19	95	14	14	JA	JA	1	1	0	0	1	1	PI	PI	1	1	1	1
23.3.19	95	15	15	JA	JA	1	1	0	0	0	0			0	0
23.3.19	95	15	15	JA	JA	1	1	0	0	0	0			0	0
23.3.19	95	15	15	JA	JA	1	1	0	0	0	0			0	0
23.3.19	95	15	15	JA	JA	1	1	0	0	0	0			0	0
23.3.19	95	15	15	JA	JA	1	1	0	0	0	0			0	0
23.3.19	95	15	15	JA	JA	1	1	0	0	0	0			0	0
23.3.19	95	15	15	JA	JA	1	1	0	0	0	0			0	0
23.3.19	95	15	15	JA	JA	1	1	0	0	0	0			0	0
23.3.19	95	15	15	JA	JA	1	1	0	0	0	0			0	0
23.3.19	95	15	15	JA	JA	1	1	0	0	0	0			0	0
23.3.19	95	15	15	JA	JA	1	1	0	0	0	0			0	0
23.3.19	95	15	15	JA	JA	1	1	0	0	0	0			0	0
23.3.19	95	15	15	JA	JA	1	1	0	0	0	0			0	0
23.3.19	95	15	15	JA	JA	1	1	0	0	0	0			0	0
23.3.19	95	15	15	JA	JA	1	1	0	0	0	0			0	0
23.3.19	95	15	15	JA	JA	1	1	0	0	0	0			0	0
23.3.19	95	15	15	JA	JA	1	1	0	0	0	0			0	0
23.3.19	95	15	15	SA	SA	1	1	0	0	0	0			0	0
23.3.19	95	15	15	SA	SA	1	1	0	0	1	1	Ryan	Ryan	1	1	0	0
8.4.19	113	1	1	FI	FI	1	1	0	0	0	0			0	0
8.4.19	113	1	1	FI	FI	1	1	0	0	1	1	Ryan	Ryan	1	1	2	2
8.4.19	113	2	2	FI	FI	1	1	0	0	0	0			0	0
8.4.19	113	2	2	FI	FI	1	1	0	0	0	0			0	0
8.4.19	113	2	2	KA	KA	1	1	0	0	0	0			0	0
8.4.19	113	2	2	KA	KA	1	1	0	0	0	0			0	0
8.4.19	113	2	2	KA	KA	1	1	0	0	0	0			0	0
8.4.19	113	2	2	KA	KA	1	1	0	0	1	1	Ryan	Ryan	1	1	2	1
8.4.19	113	3	3	KA	KA	1	1	0	0	0	0			0	0
8.4.19	113	3	3	KA	KA	1	1	0	0	0	0			0	0
8.4.19	113	3	3	KA	KA	1	1	0	0	0	0			0	0
8.4.19	113	3	3	KA	KA	1	1	0	0	0	0			0	0
8.4.19	113	3	3	KA	KA	1	1	0	0	0	0			0	0
8.4.19	113	3	3	KA	KA	1	1	0	0	0	0			0	0
8.4.19	113	3	3	KA	KA	1	1	0	0	0	0			0	0
8.4.19	113	3	3	KA	KA	1	1	0	0	0	0			0	0
8.4.19	113	3	3	KA	KA	1	1	0	0	0	0			0	0
8.4.19	113	3	3	KA	KA	1	1	0	0	0	0			0	0
8.4.19	113	3	3	KA	KA	1	1	0	0	0	0			0	0
8.4.19	113	3	3	KA	KA	1	1	0	0	0	0			0	0
8.4.19	113	3	3	KA	KA	1	1	0	0	1	1	Ryan	Ryan	1	1	2	2
8.4.19	113	4	4	KA	KA	1	1	0	0	0	0			0	0
8.4.19	113	4	4	KA	KA	1	1	0	0	0	0			0	0
8.4.19	113	5	5	MO	MO	1	1	0	0	0	0			0	0
8.4.19	113	5	5	MO	MO	1	1	0	0	0	0			0	0
8.4.19	113	5	5	MO	MO	1	1	0	0	0	0			0	0
8.4.19	113	5	5	MO	MO	1	1	0	0	0	0			0	0
8.4.19	113	5	5	MO	MO	1	1	0	0	1	1	Ryan	Ryan	1	1	0	0
8.4.19	113	6	6	MO	MO	1	1	0	0	0	0			0	0
19.3.19	86	11	11	FI	FI	1	1	0	0	0	0			0	0
19.3.19	86	11	11	FI	FI	1	1	0	0	0	0			0	0
19.3.19	86	11	11	FI	FI	1	1	0	0	1	1	JA	JA	1	1	0	1
19.3.19	86	11	11	JA	JA	1	1	0	0	1	1	FI	FI	1	1	2	1
19.3.19	86	12	12	FI	FI	1	1	0	0	0	0			0	0
19.3.19	86	12	12	FI	FI	1	1	0	0	1	1	JA	JA	1	1	0	1
19.3.19	86	12	12	JA	JA	1	1	0	0	1	1	FI	FI	1	1	2	1
19.3.19	86	13	13	FI	FI	1	1	0	0	1	1	JA	JA	1	1	1	1
19.3.19	86	13	13	JA	JA	1	1	0	0	1	1	FI	FI	1	1	1	0
19.3.19	86	14	14	FI	FI	1	1	0	0	0	0			0	0
19.3.19	86	14	14	FI	FI	1	1	0	0	0	0			0	0
19.3.19	86	14	14	FI	FI	1	1	0	0	0	0			0	0
19.3.19	86	14	14	FI	FI	1	1	0	0	1	1	JA	JA	1	1	1	1
19.3.19	86	14	14	JA	JA	1	1	0	0	1	1	FI	FI	1	1	0	0
19.3.19	86	15	15	FI	FI	1	1	0	0	1	1	JA	JA	1	1	1	1
19.3.19	86	15	15	JA	JA	1	1	0	0	1	1	FI	FI	1	1	0	1
19.3.19	86	16	16	FI	FI	1	1	0	0	0	0			0	0
19.3.19	86	16	16	PI	PI	1	1	0	0	0	0			0	0
19.3.19	86	16	16	PI	PI	1	1	0	0	0	0			0	0
19.3.19	86	16	16	PI	PI	1	1	0	0	0	0			0	0
19.3.19	86	16	16	PI	PI	1	1	0	0	0	0			0	0
19.3.19	86	16	16	JA	JA	1	1	0	0	1	1	PI	PI	1	1	1	1
19.3.19	86	16	16	PI	PI	1	1	0	0	1	1	JA	JA	1	1	1	1
19.3.19	86	17	17	PI	PI	1	1	0	0	1	1	JA	JA	1	1	0	0
19.3.19	86	17	17	JA	JA	1	1	0	0	1	1	PI	PI	1	1	1	1
19.3.19	86	18	18	PI	PI	1	1	0	0	0	0			0	0
19.3.19	86	18	18	PI	PI	1	1	0	0	0	0			0	0
19.3.19	86	18	18	PI	PI	1	1	0	0	1	1	JA	JA	1	1	1	1
19.3.19	86	18	18	JA	JA	1	1	0	0	1	1	PI	PI	1	1	1	1
19.3.19	86	19	19	PI	PI	1	1	0	0	1	1	JA	JA	1	1	1	1
19.3.19	86	19	19	JA	JA	1	1	0	0	1	1	PI	PI	1	1	1	1
19.3.19	86	20	20	PI	PI	1	1	0	0	0	0			0	0
19.3.19	86	20	20	PI	PI	1	1	0	0	0	0			0	0
19.3.19	86	20	20	PI	PI	1	1	0	0	0	0			0	0
19.3.19	86	20	20	PI	PI	1	1	0	0	1	1	JA	JA	1	1	1	1
19.3.19	86	20	20	JA	JA	1	1	0	0	1	1	PI	PI	1	1	1	1
28.3.19	101	1	1	FI	FI	1	1	0	0	0	0			0	0
28.3.19	101	1	1	FI	FI	1	1	0	0	1	1	Ryan	Ryan	1	1	2	2
28.3.19	101	2	2	FI	FI	1	1	0	0	0	0			0	0
28.3.19	101	2	2	FI	FI	1	1	0	1	1	1	Ryan	Ryan	1	1	1	1
28.3.19	101	3	3	PI	PI	1	1	0	0	1	1	JA	JA	1	1	0	0
28.3.19	101	3	3	JA	JA	1	1	0	0	0	1	PI	PI	1	1	0	0
28.3.19	101	4	4	PI	PI	1	1	0	0	1	1	JA	JA	1	1	0	0
28.3.19	101	4	4	JA	JA	1	1	0	0	1	1	PI	PI	1	1	1	1
28.3.19	101	5	5	JA	JA	1	1	0	0	1	1	PI	PI	1	1	1	1
28.3.19	101	5	5	PI	PI	1	1	0	0	1	1	JA	JA	1	1	0	1
28.3.19	101	6	6	PI	PI	1	1	0	0	1	1	JA	JA	1	1	0	0
28.3.19	101	6	6	JA	JA	1	1	0	0	1	1	PI	PI	1	1	1	1
28.3.19	101	7	7	JA	JA	1	1	0	0	0	0			0	0
28.3.19	101	7	7	JA	JA	1	1	1	1	1	1	PI	PI	1	1	0	0
28.3.19	101	7	7	PI	PI	1	1	0	0	1	1	JA	JA	1	1	0	0
28.3.19	101	8	8	JA	JA	1	1	0	0	0	0			0	0
28.3.19	101	8	8	JA	JA	1	1	0	0	1	1	PI	PI	1	1	1	1
28.3.19	101	8	8	PI	PI	1	1	0	0	1	1	JA	JA	1	1	0	0
28.3.19	101	9	9	JA	JA	1	1	0	0	0	0			0	0
28.3.19	101	9	9	JA	JA	1	1	0	0	0	0			0	0
28.3.19	101	9	9	JA	JA	1	1	0	0	0	0			0	0
28.3.19	101	9	9	KA	KA	1	1	0	0	1	1	JA	JA	1	1	1	1
28.3.19	101	9	9	JA	JA	1	1	0	0	1	1	KA	KA	1	1	1	1
28.3.19	101	10	10	JA	JA	1	1	0	0	1	1	KA	KA	1	1	1	1
28.3.19	101	10	10	KA	KA	1	1	0	0	1	1	JA	JA	1	1	1	1
15.1.19	53	1	1	JA	JA	1	1	1	0	1	1	PI	PI	1	1	1	1
15.1.19	53	1	1	PI	PI	1	1	0	0	1	1	JA	JA	1	1	1	1
15.1.19	53	2	2	SA	SA	1	1	0	0	0	0			0	0
15.1.19	53	2	2	SA	SA	1	1	0	0	0	0			0	0
15.1.19	53	2	2	SA	SA	1	1	0	0	0	0			0	0
15.1.19	53	2	2	SA	SA	1	1	0	0	0	0			0	0
15.1.19	53	2	2	KA	KA	1	1	0	0	1	1	JA	JA	1	1	1	1
15.1.19	53	2	2	JA	JA	1	1	0	0	1	1	KA	KA	1	1	1	1
15.1.19	53	3	3	JA	JA	1	1	0	0	0	0			0	0
15.1.19	53	3	3	JA	JA	1	1	0	0	0	0			0	0
15.1.19	53	3	3	JA	JA	1	1	0	0	0	0			0	0
15.1.19	53	3	3	JA	JA	1	1	0	0	1	1	KA	KA	1	1	1	1
15.1.19	53	3	3	KA	KA	1	1	0	0	1	1	JA	JA	1	1	1	1
15.1.19	53	4	4	JA	JA	1	1	0	0	0	0	KA		0	0
15.1.19	53	4	4	JA	JA	1	1	0	0	1	1	KA	KA	0	0
15.1.19	53	4	4	KA	KA	1	1	0	0	0	0			0	0
15.1.19	53	4	4	JA	JA	1	1	0	0	1	1	KA	KA	0	0
15.1.19	53	4	4	JA	JA	1	1	0	0	1	1	KA	KA	0	0
15.1.19	53	4	4	JA	JA	1	1	0	0	1	1	KA	KA	0	0
15.1.19	53	4	4	JA	JA	1	1	0	0	1	1	KA	KA	0	0
15.1.19	53	4	4	JA	JA	1	1	0	0	1	1	KA	KA	0	0
15.1.19	53	4	4	JA	JA	1	1	0	0	1	0	KA		0	0
15.1.19	53	4	4	JA	JA	1	1	0	0	1	1	PI	PI	1	1	1	1
15.1.19	53	4	4	PI	PI	1	1	0	0	1	1	JA	JA	1	1	1	1
15.1.19	53	5	5	JA	JA	1	1	0	0	0	0			0	0
15.1.19	53	5	5	JA	JA	1	1	0	0	1	1	KA	KA	1	1	1	1
15.1.19	53	5	5	KA	KA	1	1	0	0	1	1	JA	JA	1	1	1	1
15.1.19	53	6	6	JA	JA	1	1	0	0	0	0			0	0
15.1.19	53	6	6	JA	JA	1	1	1	1	1	1	IN	IN	1	1	1	1
15.1.19	53	6	6	IN	IN	1	1	0	0	1	1	JA	JA	1	1	1	1
15.1.19	53	7	7	JA	JA	1	1	0	0	1	1	KA	KA	0	0
15.1.19	53	7	7	JA	JA	1	1	0	0	1	1	KA	KA	0	0
15.1.19	53	7	7	JA	JA	1	1	0	0	1	1	KA	KA	0	0
15.1.19	53	7	7	JA	JA	1	1	0	0	1	1	KA	KA	1	1	2	1
15.1.19	53	7	7	KA	KA	1	1	0	0	1	1	JA	JA	1	1	0	1
15.1.19	53	8	8	KA	KA	1	1	0	0	1	1	JA	JA	0	0
15.1.19	53	8	8	KA	KA	1	1	0	0	1	1	JA	JA	0	0
15.1.19	53	8	8	JA	JA	1	1	0	0	0	0			0	0
15.1.19	53	8	8	IN	IN	1	1	0	0	1	1	JA	JA	1	1	1	1
15.1.19	53	8	8	JA	JA	1	1	0	0	1	1	IN	IN	1	1	1	1
15.1.19	53	9	9	FI	FI	1	1	0	0	0	0			0	0
15.1.19	53	9	9	FI	FI	1	1	0	0	0	0			0	0
15.1.19	53	9	9	FI	FI	1	1	0	0	1	1	Ryan	Ryan	1	1	2	2
18.1.19	60	1	1	KA	KA	1	1	0	0	0	0			0	0
18.1.19	60	1	1	KA	KA	1	1	0	0	0	0			0	0
18.1.19	60	1	1	KA	KA	1	1	0	0	0	0			0	0
18.1.19	60	1	1	JA	JA	1	1	0	0	1	1	KA	KA	0	0
18.1.19	60	1	1	JA	JA	1	1	0	0	1	1	KA	KA	0	0
18.1.19	60	1	1	JA	JA	1	1	0	0	1	1	KA	KA	0	0
18.1.19	60	1	1	JA	JA	1	1	0	0	0	0			0	0
18.1.19	60	1	1	JA	JA	1	1	0	0	0	0			0	0
18.1.19	60	1	1	JA	JA	1	1	0	0	0	0			0	0
18.1.19	60	1	1	JA	JA	1	1	0	0	0	0			0	0
18.1.19	60	1	1	JA	JA	1	1	0	0	1	1	Ryan	Ryan	1	1	1	1
18.1.19	60	2	2	JA	JA	1	1	0	0	0	0			0	0
18.1.19	60	2	2	JA	JA	1	1	1	0	1	1	KA	KA	1	1	0	0
18.1.19	60	2	2	KA	KA	1	1	0	0	1	1	JA	JA	1	1	1	1
18.1.19	60	3	3	JA	JA	1	1	0	0	1	1	KA	KA	1	1	0	0
18.1.19	60	3	3	KA	KA	1	1	0	0	1	1	JA	JA	1	1	1	1
18.1.19	60	4	4	JA	JA	1	1	0	0	1	1	KA	KA	0	0
18.1.19	60	4	4	JA	JA	1	1	0	0	1	1	KA	KA	0	0
18.1.19	60	4	4	JA	JA	1	1	0	0	1	1	KA	KA	0	0
18.1.19	60	4	4	JA	JA	1	1	0	0	1	1	KA	KA	0	0
18.1.19	60	4	4	JA	JA	1	1	0	0	1	1	KA	KA	0	0
18.1.19	60	4	4	JA	JA	1	1	0	0	1	1	KA	KA	0	0
18.1.19	60	4	4	JA	JA	1	1	0	0	1	1	KA	KA	0	0
18.1.19	60	4	4	JA	JA	1	1	0	0	1	1	KA	KA	0	0
18.1.19	60	4	4	JA	JA	1	1	0	0	0	0			0	0
18.1.19	60	4	4	JA	JA	1	1	0	0	0	0			0	0
18.1.19	60	4	4	JA	JA	1	1	0	0	0	0			0	0
18.1.19	60	4	4	JA	JA	1	1	0	0	0	0			0	0
18.1.19	60	4	4	JA	JA	1	1	1	1	1	1	KA	KA	1	1	2	1
18.1.19	60	4	4	KA	KA	1	1	0	0	1	1	JA	JA	1	1	0	0
18.1.19	60	5	5	PI	PI	1	1	0	0	0	0			0	0
18.1.19	60	5	5	PI	PI	1	1	0	0	0	0			0	0
18.1.19	60	5	5	PI	PI	1	1	0	0	0	0			0	0
18.1.19	60	5	5	PI	PI	1	1	0	0	1	1	Ryan	Ryan	1	1	1	1
27.3.19	100	12	12	JA	JA	1	1	0	0	0	0			0	0
27.3.19	100	12	12	JA	JA	1	1	0	0	0	0			0	0
27.3.19	100	12	12	JA	JA	1	1	0	0	0	0			0	0
27.3.19	100	12	12	JA	JA	1	1	0	0	0	0			0	0
27.3.19	100	12	12	JA	JA	1	1	0	0	0	0			0	0
27.3.19	100	12	12	JA	JA	1	1	0	0	0	0			0	0
27.3.19	100	12	12	JA	JA	1	1	0	0	0	0			0	0
27.3.19	100	12	12	JA	JA	1	1	0	0	1	1	KA	KA	1	1	1	1
27.3.19	100	12	12	KA	KA	1	1	0	0	1	1	JA	JA	1	1	1	1
27.3.19	100	13	13	KA	KA	1	1	0	0	1	1	JA	JA	1	1	2	2
27.3.19	100	13	13	JA	JA	1	1	0	0	1	1	KA	KA	1	1	0	0
27.3.19	100	14	14	IN	IN	1	1	0	0	1	1	JA	JA	1	1	1	1
27.3.19	100	14	14	JA	JA	1	1	0	0	1	1	IN	IN	1	1	1	1
27.3.19	100	15	15	IN	IN	1	1	0	0	1	1	JA	JA	1	1	1	1
27.3.19	100	15	15	JA	JA	1	1	0	0	1	1	IN	IN	1	1	1	1
27.3.19	100	16	16	JA	JA	1	1	0	0	1	1	IN	IN	1	1	1	1
27.3.19	100	16	16	IN	IN	1	1	0	0	1	1	JA	JA	1	1	1	1
27.3.19	100	17	17	IN	IN	1	1	0	0	0	0			0	0
27.3.19	100	17	17	IN	IN	1	1	0	0	0	0			0	0
27.3.19	100	17	17	IN	IN	1	1	0	0	0	0			0	0
27.3.19	100	17	17	PI	PI	1	1	1	0	0	0			0	0
27.3.19	100	17	17	PI	PI	1	1	0	0	1	1	AL	AL	1	1	1	1
27.3.19	100	17	17	AL	AL	1	1	0	0	1	1	PI	PI	1	1	1	1
27.3.19	100	18	18	AL	AL	1	1	0	0	0	0			0	0
27.3.19	100	18	18	AL	AL	1	1	0	0	0	0			0	0
27.3.19	100	18	18	AL	AL	1	1	0	0	0	0			0	0
27.3.19	100	18	18	AL	AL	1	1	0	0	0	0			0	0
27.3.19	100	18	18	AL	AL	1	1	0	0	1	1	PI	PI	1	1	2	2
27.3.19	100	18	18	PI	PI	1	1	1	1	1	1	AL	AL	1	1	0	0
27.3.19	100	19	19	AL	AL	1	1	0	0	0	0			0	0
27.3.19	100	19	19	AL	AL	1	1	0	0	1	1	PI	PI	0	0
27.3.19	100	19	19	AL	AL	1	1	0	0	1	1	PI	PI	0	0
27.3.19	100	19	19	PI	PI	1	1	0	0	0	0			0	0
27.3.19	100	19	19	PI	PI	1	1	0	0	0	0			0	0
27.3.19	100	19	19	PI	PI	1	1	0	0	0	0			0	0
27.3.19	100	19	19	HE	HE	1	1	0	0	0	0			0	0
27.3.19	100	19	19	PI	PI	1	1	0	0	1	1	Ryan	Ryan	1	1	2	2
27.3.19	100	20	20	PI	PI	1	1	0	0	0	0			0	0
27.3.19	100	20	20	PI	PI	1	1	0	0	0	0			0	0
27.3.19	100	20	20	PI	PI	1	1	0	0	0	0			0	0
27.3.19	100	20	20	PI	PI	1	1	1	0	1	1	JA	JA	1	1	1	1
27.3.19	100	20	20	JA	JA	1	1	0	0	1	1	PI	PI	1	1	0	0
26.3.19	98	1	1	JA	JA	1	1	0	0	0	0			0	0
26.3.19	98	1	1	JA	JA	1	1	0	0	0	0			0	0
26.3.19	98	1	1	JA	JA	1	1	0	0	0	0			0	0
26.3.19	98	1	1	JA	JA	1	1	0	0	0	0			0	0
26.3.19	98	1	1	JA	JA	1	1	0	0	0	0			0	0
26.3.19	98	1	1	JA	JA	1	1	0	0	0	0			0	0
26.3.19	98	1	1	PI	PI	1	1	0	0	1	1	Ryan	Ryan	1	1	0	0
26.3.19	98	2	2	JU	JU	1	1	0	0	0	0			0	0
26.3.19	98	2	2	PI	PI	1	1	1	1	0	0	KA	KA	1	1	1	1
26.3.19	98	2	2	KA	KA	1	1	0	0	1	0	PI	PI	1	1	1	1
26.3.19	98	3	3	AL	AL	1	1	0	0	1	1	PI	PI	1	1	1	1
26.3.19	98	3	3	PI	PI	1	1	0	0	1	1	AL	AL	1	1	1	1
26.3.19	98	4	4	AL	AL	1	1	0	0	0	0			0	0
26.3.19	98	4	4	AL	AL	1	1	0	0	0	0			0	0
26.3.19	98	4	4	PI	PI	1	1	0	0	0	0			0	0
26.3.19	98	4	4	PI	PI	1	1	0	0	0	0			0	0
26.3.19	98	4	4	HE	HE	1	1	0	0	0	0			0	0
26.3.19	98	4	4	HE	HE	1	1	0	0	0	0			0	0
26.3.19	98	4	4	HE	HE	1	1	0	0	0	0			0	0
26.3.19	98	4	4	PI	PI	1	1	0	0	1	1	Ryan	Ryan	1	1	0	0
26.3.19	98	5	5	JU	JU	1	1	0	0	1	0	PI		0	0
26.3.19	98	5	5	JU	JU	1	1	0	0	0	0			0	0
26.3.19	98	5	5	JU	JU	1	1	0	0	0	0			0	0
26.3.19	98	5	5	JU	JU	1	1	0	0	0	0			0	0
26.3.19	98	5	5	JU	JU	1	1	0	0	0	0			0	0
26.3.19	98	5	5	PI	PI	1	1	0	0	0	0			0	0
26.3.19	98	5	5	PI	PI	1	1	0	0	0	0			0	0
26.3.19	98	5	5	HE	HE	1	1	0	0	0	0			0	0
26.3.19	98	5	5	JA	JA	1	1	0	0	1	1	IN	IN	0	0
26.3.19	98	5	5	JA	JA	1	1	0	0	1	1	KA	KA	1	1	1	1
26.3.19	98	5	5	KA	KA	1	1	0	0	1	1	JA	JA	1	1	1	1
26.3.19	98	6	6	JA	JA	1	1	0	0	1	1	KA	KA	1	1	1	1
26.3.19	98	6	6	KA	KA	1	1	0	0	1	1	JA	JA	1	1	1	1
26.3.19	98	7	7	KA	KA	1	1	0	0	0	0			0	0
26.3.19	98	7	7	KA	KA	1	1	0	0	1	1	JA	JA	1	1	1	1
26.3.19	98	7	7	JA	JA	1	1	0	0	1	1	KA	KA	1	1	1	1
26.3.19	98	8	8	JA	JA	1	1	0	0	1	1	KA	KA	0	0
26.3.19	98	8	8	JA	JA	1	1	0	0	1	1	KA	KA	1	1	1	1
26.3.19	98	8	8	KA	KA	1	1	0	0	1	1	JA	JA	1	1	1	1
26.3.19	98	9	9	JA	JA	1	1	0	0	1	1	KA	KA	1	1	0	0
26.3.19	98	9	9	KA	KA	1	1	0	0	1	1	JA	JA	1	1	2	2
26.3.19	98	10	10	KA	KA	1	1	0	0	1	1	JA	JA	1	1	1	1
26.3.19	98	10	10	JA	JA	1	1	0	0	1	1	KA	KA	1	1	1	1
26.3.19	98	11	11	KA	KA	1	1	0	0	0	0			0	0
26.3.19	98	11	11	KA	KA	1	1	0	0	1	1	JA	JA	1	1	1	1
26.3.19	98	11	11	JA	JA	1	1	0	0	1	1	KA	KA	1	1	1	1
26.3.19	98	12	12	KA	KA	1	1	0	0	1	1	JA	JA	1	1	1	1
26.3.19	98	12	12	JA	JA	1	1	0	0	1	1	KA	KA	1	1	1	1
10.4.19	116	11	11	IN	IN	1	1	0	0	0	0			0	0
10.4.19	116	11	11	IN	IN	1	1	0	0	0	0			0	0
10.4.19	116	11	11	IN	IN	1	1	0	0	0	0			0	0
10.4.19	116	11	11	IN	IN	1	1	0	0	0	0			0	0
10.4.19	116	11	11	IN	IN	1	1	0	0	0	0			0	0
10.4.19	116	11	11	IN	IN	1	1	0	0	0	0			0	0
10.4.19	116	11	11	IN	IN	1	1	0	0	0	0			0	0
10.4.19	116	11	11	IN	IN	1	1	0	0	0	0			0	0
10.4.19	116	11	11	IN	IN	1	1	0	0	0	0			0	0
10.4.19	116	11	11	KA	KA	1	1	0	0	0	0			0	0
10.4.19	116	11	11	KA	KA	1	1	0	0	0	0			0	0
10.4.19	116	11	11	KA	KA	1	1	0	0	0	0			0	0
10.4.19	116	11	11	KA	KA	1	1	0	0	0	0			0	0
10.4.19	116	11	11	KA	KA	1	1	0	0	0	0			0	0
10.4.19	116	11	11	KA	KA	1	1	0	0	0	0			0	0
10.4.19	116	11	11	KA	KA	1	1	0	0	0	0			0	0
10.4.19	116	11	11	PI	PI	1	1	0	0	1	1	Ryan	Ryan	1	1	1	2
17.12.18	24	1	1	JA	JA	1	1	0	0	0	0			0	0
17.12.18	24	1	1	JA	JA	1	1	0	0	0	0			0	0
17.12.18	24	1	1	JA	JA	1	1	0	0	0	0			0	0
17.12.18	24	1	1	JA	JA	1	1	0	0	0	0			0	0
17.12.18	24	1	1	JA	JA	1	1	0	0	1	1	Ryan	Ryan	1	1	0	0
17.12.18	24	2	2	JU	JU	1	1	0	0	0	0			0	0
17.12.18	24	2	2	JA	JA	1	1	0	0	0	0			0	0
17.12.18	24	2	2	JA	JA	1	1	0	0	0	0			0	0
17.12.18	24	2	2	JA	JA	1	1	0	0	0	0			0	0
17.12.18	24	2	2	IN	IN	1	1	0	0	1	1	JA	JA	0	0
17.12.18	24	2	2	JA	JA	1	1	0	0	0	0			0	0
17.12.18	24	2	2	JA	JA	1	1	0	0	0	0			0	0
17.12.18	24	2	2	JA	JA	1	1	0	0	0	0			0	0
17.12.18	24	2	2	IN	IN	1	1	0	0	1	1	JA	JA	1	1	0	0
17.12.18	24	2	2	JA	JA	1	1	0	0	1	1	IN	IN	1	1	2	2
17.12.18	24	3	3	IN	IN	1	1	0	0	0	0			0	0
17.12.18	24	3	3	IN	IN	1	1	0	0	0	0			0	0
17.12.18	24	3	3	JA	JA	1	1	0	0	1	1	IN	IN	0	0
17.12.18	24	3	3	IN	IN	1	1	0	0	1	1	JA	JA	0	0
17.12.18	24	3	3	JA	JA	1	1	0	0	1	1	IN	IN	0	0
17.12.18	24	3	3	JA	JA	1	1	0	0	1	1	IN	IN	0	0
17.12.18	24	3	3	JA	JA	1	1	0	0	1	1	IN	IN	0	0
17.12.18	24	3	3	JA	JA	1	1	0	0	1	1	IN	IN	0	0
17.12.18	24	3	3	IN	IN	1	1	0	0	0	0			0	0
17.12.18	24	3	3	IN	IN	1	1	0	0	1	1	JA	JA	1	1	1	1
17.12.18	24	3	3	JA	JA	1	1	0	0	1	1	IN	IN	1	1	1	1
17.12.18	24	4	4	JA	JA	1	1	0	0	1	1	IN	IN	0	0
17.12.18	24	4	4	IN	IN	1	1	0	0	1	1	JA	JA	0	0
17.12.18	24	4	4	JA	JA	1	1	0	0	0	0			0	0
17.12.18	24	4	4	IN	IN	1	1	0	0	0	0			0	0
17.12.18	24	4	4	JA	JA	1	1	0	0	0	0			0	0
17.12.18	24	4	4	IN	IN	1	1	0	0	0	0			0	0
17.12.18	24	4	4	JA	JA	1	1	0	0	1	1	IN	IN	0	0
17.12.18	24	4	4	JA	JA	1	1	0	0	1	1	IN	IN	0	0
17.12.18	24	4	4	JA	JA	1	1	0	0	1	1	IN	IN	0	0
17.12.18	24	4	4	JA	JA	1	1	0	0	1	1	IN	IN	0	0
17.12.18	24	4	4	IN	IN	1	1	0	0	1	1	JA	JA	0	0
17.12.18	24	4	4	JA	JA	1	1	0	0	0	0			0	0
17.12.18	24	4	4	JA	JA	1	1	0	0	0	0			0	0
17.12.18	24	4	4	JA	JA	1	1	0	0	1	1	Ryan	Ryan	1	1	2	2
17.12.18	24	5	5	IN	IN	1	1	0	0	0	0			0	0
17.12.18	24	5	5	IN	IN	1	1	0	0	1	1	JA	JA	1	1	0	0
17.12.18	24	5	5	JA	JA	1	1	0	0	1	1	IN	IN	1	1	2	2
17.12.18	24	6	6	IN	IN	1	1	0	0	1	1	JA	JA	1	1	0	0
17.12.18	24	6	6	JA	JA	1	1	0	0	1	1	IN	IN	1	1	2	2
17.12.18	24	7	7	IN	IN	1	1	0	0	1	1	JA	JA	0	0
17.12.18	24	7	7	JA	JA	1	1	0	0	1	1	IN	IN	0	0
17.12.18	24	7	7	JA	JA	1	1	0	0	1	1	IN	IN	0	0
17.12.18	24	7	7	JA	JA	1	1	0	0	0	0			0	0
17.12.18	24	7	7	JA	JA	1	1	0	0	0	0			0	0
17.12.18	24	7	7	PI	PI	1	1	0	0	0	0			0	0
17.12.18	24	7	7	PI	PI	1	1	0	0	0	0			0	0
17.12.18	24	7	7	PI	PI	1	1	0	0	0	0			0	0
17.12.18	24	7	7	PI	PI	1	1	0	0	0	0			0	0
17.12.18	24	7	7	PI	PI	1	1	0	0	0	0			0	0
17.12.18	24	7	7	PI	PI	1	1	0	0	1	1	Ryan	Ryan	1	1	1	1
17.12.18	24	8	8	PI	PI	1	1	0	0	0	0			0	0
17.12.18	24	8	8	PI	PI	1	1	0	0	0	0			0	0
17.12.18	24	8	8	PI	PI	1	1	0	0	1	1	Ryan	Ryan	1	1	0	0
17.12.18	24	9	9	PI	PI	1	1	0	0	0	0			0	0
17.12.18	24	9	9	PI	PI	1	1	0	0	1	1	Ryan	Ryan	1	1	2	2
17.12.18	24	10	10	AL	AL	1	1	0	0	0	0			0	0
17.12.18	24	10	10	AL	AL	1	1	0	0	0	0			0	0
22.1.19	63	1	1	PI	PI	1	1	0	0	1	1	Ryan	Ryan	1	1	2	2
22.1.19	63	2	2	IN	IN	1	1	0	0	0	0			0	0
22.1.19	63	2	2	IN	IN	1	1	0	0	0	0			0	0
22.1.19	63	2	2	IN	IN	1	1	0	0	0	0			0	0
22.1.19	63	2	2	IN	IN	1	1	0	0	0	0			0	0
22.1.19	63	2	2	IN	IN	1	1	0	0	0	0			0	0
22.1.19	63	2	2	IN	IN	1	1	0	0	0	0			0	0
22.1.19	63	2	2	IN	IN	1	1	0	0	0	0			0	0
22.1.19	63	2	2	IN	IN	1	1	0	0	0	0			0	0
22.1.19	63	2	2	IN	IN	1	1	0	0	0	0			0	0
22.1.19	63	2	2	IN	IN	1	1	0	0	0	0			0	0
22.1.19	63	2	2	IN	IN	1	1	0	0	0	0			0	0
22.1.19	63	2	2	FI	FI	1	1	0	0	0	0			0	0
22.1.19	63	2	2	FI	FI	1	1	0	0	1	1	Ryan	Ryan	1	1	1	1
22.1.19	63	3	3	JU	JU	1	1	0	0	0	0			0	0
22.1.19	63	3	3	JU	JU	1	1	0	0	0	0			0	0
22.1.19	63	3	3	JU	JU	1	1	0	0	0	0			0	0
22.1.19	63	3	3	JU	JU	1	1	0	0	0	0			0	0
22.1.19	63	3	3	JU	JU	1	1	0	0	0	0			0	0
22.1.19	63	3	3	JU	JU	1	1	0	0	0	0			0	0
22.1.19	63	3	3	JU	JU	1	1	0	0	0	0			0	0
22.1.19	63	3	3	JU	JU	1	1	0	0	1	1	Ryan	Ryan	1	1	2	2
22.1.19	63	4	4	JU	JU	1	1	0	0	0	0			0	0
22.1.19	63	4	4	JU	JU	1	1	0	0	0	0			0	0
22.1.19	63	4	4	JU	JU	1	1	0	0	0	0			0	0
22.1.19	63	4	4	JA	JA	1	1	0	0	0	0			0	0
22.1.19	63	4	4	JA	JA	1	1	0	0	0	0			0	0
22.1.19	63	4	4	JA	JA	1	1	0	0	0	0			0	0
22.1.19	63	4	4	JA	JA	1	1	0	0	0	0			0	0
22.1.19	63	4	4	JA	JA	1	1	0	0	0	0			0	0
22.1.19	63	4	4	JA	JA	1	1	1	1	1	1	PI	PI	1	1	1	1
22.1.19	63	4	4	PI	PI	1	1	0	0	1	1	JA	JA	1	1	1	1
22.1.19	63	5	5	JA	JA	1	1	0	0	0	0			0	0
22.1.19	63	5	5	JA	JA	1	1	0	0	1	1	IN	IN	1	1	1	1
22.1.19	63	5	5	IN	IN	1	1	0	0	1	1	JA	JA	1	1	0	0
22.1.19	63	6	6	IN	IN	1	1	0	0	1	1	JA	JA	0	0
22.1.19	63	6	6	JA	JA	1	1	0	0	1	1	IN	IN	0	0
22.1.19	63	6	6	JA	JA	1	1	0	0	1	1	IN	IN	0	0
22.1.19	63	6	6	JA	JA	1	1	0	0	1	1	IN	IN	0	0
22.1.19	63	6	6	JU	JU	1	1	0	0	0	0			0	0
22.1.19	63	6	6	PI	PI	1	1	0	0	1	1	JA	JA	1	1	0	0
22.1.19	63	6	6	JA	JA	1	1	0	0	1	1	PI	PI	1	1	2	2
22.1.19	63	7	7	JA	JA	1	1	0	0	1	1	IN	IN	0	0
22.1.19	63	7	7	JA	JA	1	1	0	0	1	1	IN	IN	1	1	1	1
22.1.19	63	7	7	IN	IN	1	1	0	0	1	1	JA	JA	1	1	1	1
22.1.19	63	8	8	JA	JA	1	1	0	0	1	1	PI	PI	0	0
22.1.19	63	8	8	JA	JA	1	1	0	0	1	1	PI	PI	0	0

## Sheet: Key
Label	Description
Date	Date of data collection.
Session	Session #. Up to 3 sessions were run in a day.
Trial	Trial # within the session. Sessions consisted of 10 trials, unless the session "timed out" due to lack of interest.
Subject	Identity of pulling individual. Identity was coded as the first two letters of the individual's name.
Pull	Numerical ID of attempt by individual within that trial. An attempt was defined as "any manipulation of the loop using enough force to result in movement of the pin to the open position".
Waiting	Whether or not waiting occurred before that attempt was made, 1 = yes, 0 = no. An attempt was classified as a "wait" if it was preceded by the eventual puller delaying their pulling behavior for at least 15 seconds upon arriving to the area in front of the apparatus until such a time that a potential partner entered the area.
Hut Presence #	# of potential partners present in the hut.
Partner Present @ Loop (y/n)	Whether or not a potential partner was present in front of the opposing loop at the time that the attempt was made. A "potential partner" was defined as any individual who had previously succeeded in cooperation or met the first training criteria.
Partner	Identity of the individual in front of the opposing loop at the time that the attempt was made. Identity was coded as the firsst two letters of the individual's name.
Success (y/n)	Whether or not the attempt resulted in success, 1= yes, 0 = no.
Reward Distribution (0,1,2)	Distribution of rewards following a success. There were 2 rewards per trial that were deliered to a central platform where they could potential be taken by anyone, so an individual could receive either 0, 1, or 2 rewards.
Thievery (0,1,2)	Number of rewards that were taken by an individual outside of the cooperating dyad.
