# Supplementary material for: Exploring the Cognitive Capacities of Japanese Macaques in a Cooperation Game
Source: Animals (Basel). 2021 May 21;11(6):1497. doi: 10.3390/ani11061497 (PMC8224363; doi:10.3390/ani11061497)
Supplement: Supplementary file 1 [file animals-11-01497-s001.zip › animals-1204814-supplementary/Sigmundson, Stribos, et al. Experiment 2 Data.xlsx]

## Sheet: Legend
Date	dd-mm-yyyy
Session	first, second or third session that day
Observer	one of the two observers (roy or mathieu)
Session type	equal session filled cooperation device with two equally sized food items. Unequal session filled cooperation device with unequally sized food items
Reward.type	banana or zucchini that was used to fill the foodbox this session
Trial	Consecutive order of trials
Trial Time	time of day that trial started.
Focal	name of individual of focus
Partner	cooperation partner of focal in that trial
Lookbox	focal looked in the box (y=yes,n=no)
Outcome	a= focal got reward equal to that of other, b = focal got reward smaller to the other, c = focal got reward larger to the other, d = focal got robbed
Con.worth	assigned value of the last outcome (a=1,b=0,c=2,d=-1)
cu.worth	cumulative assigned value of the all previous outcomes of that focal in that session
StressBinMin1	binomial worth for if stress-related behaviours of the focal occured in the first minute after cooperation
StressMin1	amount of stress-related behaviours of the focal that occured in the first minute after cooperation
AggBinMin1	binomial worth for if aggressive behaviour of the focal occured in the first minute after cooperation
AggMin1	amount of stress-related behaviours that occured in the first minute after cooperation
StressBin	binomial worth for if stress-related behaviours of the focal occured within three minutes after cooperation
Stress3Min	amount of stress-related behaviours of the focal that occured within three minutes after cooperation, per minute
AggBin	binomial worth for if aggressive behaviour of the focal occured within three minutes after cooperation
Agg3Min	amount of stress-related behaviours that occured within three minutes after cooperation, per minute

## Sheet: Data experiment 2
Date	Session	Observer	Session type	Reward.type	Trial	Trial Time	Focal	Partner	Lookbox	Outcome	Con.worth	cu.worth	StressBinMin1	StressMin1	AggBinMin1	AggMin1	StressBin	Stress3Min	AggBin	Agg3Min
2020-01-21	1	Roy	Equal	Banana	2	11:03:00	Finn	Herta	n	a	1	1
2020-01-21	1	Roy	Equal	Banana	2	11:03:00	Herta	Finn	y	a	1	1	0	0	1	1	0	0	1	1
2020-01-21	1	Roy	Equal	Banana	3	11:12:00	Finn	James	y	a	1	2
2020-01-21	1	Roy	Equal	Banana	3	11:12:00	James	Finn	y	a	1	1	0	0	0	0	0	0	0	0
2020-01-21	1	Roy	Equal	Banana	4	11:18:00	Finn	James	n	a	1	3	0	0	0	0	0	0	0	0
2020-01-21	1	Roy	Equal	Banana	4	11:18:00	James	Finn	y	d	-1	0
2020-01-21	1	Roy	Equal	Banana	5	11:19:00	Finn	James	n	a	1	4	0	0	1	1	0	0	1	1
2020-01-21	1	Roy	Equal	Banana	5	11:19:00	James	Finn	n	a	1	1
2020-01-21	1	Roy	Equal	Banana	6	11:20:00	Finn	James	n	a	1	5
2020-01-21	1	Roy	Equal	Banana	6	11:20:00	James	Finn	n	a	1	2
2020-01-21	1	Roy	Equal	Banana	7	11:22:00	James	Kate	n	d	-1	1	0	0	0	0	0	0	0	0
2020-01-21	1	Roy	Equal	Banana	7	11:22:00	Kate	James	n	a	1	1	0	0	1	1	0	0	1	1
2020-01-21	1	Roy	Equal	Banana	8	11:22:00	Hulk	James	y	a	1	1
2020-01-21	1	Roy	Equal	Banana	8	11:22:00	James	Hulk	y	a	1	2
2020-01-21	1	Roy	Equal	Banana	9	11:23:00	Finn	James	n	a	1	6	0	0	0	0	0	0	0	0
2020-01-21	1	Roy	Equal	Banana	9	11:23:00	James	Finn	n	a	1	3	0	0	0	0	0	0	0	0
2020-01-21	1	Roy	Equal	Banana	10	11:25:00	James	juv	n	a	1	4	0	0	0	0	0	0	0	0
2020-01-21	1	Roy	Equal	Banana	10	11:25:00	juv	James	n	a	1	1	0	0	1	3	0	0	1	1
2020-01-22	1	Mathieu	Equal	Banana	6	10:57:00	Herta	Hulk	y	a	1	1	0	0	0	0	0	0	0	0
2020-01-22	1	Mathieu	Equal	Banana	6	10:57:00	Hulk	Herta	y	a	1	1	0	0	0	0	0	0	0	0
2020-01-22	1	Mathieu	Equal	Banana	7	11:01:00	Finn	Herta	n	a	1	1	0	0	0	0	0	0	0	0
2020-01-22	1	Mathieu	Equal	Banana	7	11:01:00	Herta	Finn	n	a	1	2	0	0	0	0	0	0	0	0
2020-01-22	2	Mathieu	Equal	Banana	1	14:35:00	Finn	Herta	n	a	1	1
2020-01-22	2	Mathieu	Equal	Banana	1	14:35:00	Herta	Finn	y	a	1	1
2020-01-22	2	Mathieu	Equal	Banana	2	14:36:00	Finn	Herta	n	c	2	3	0	0	0	0	1	0.5	0	0
2020-01-22	2	Mathieu	Equal	Banana	2	14:36:00	Herta	Finn	y	d	-1	0
2020-01-22	2	Mathieu	Equal	Banana	6	16:06:00	James	Pippi	n	a	1	1
2020-01-22	2	Mathieu	Equal	Banana	6	16:06:00	Pippi	James	n	d	-1	-1	0	0	0	0	1	0.333333	0	0
2020-01-22	2	Mathieu	Equal	Banana	7	16:11:00	James	Pippi	n	d	-1	0	0	0	0	0	0	0	0	0
2020-01-22	2	Mathieu	Equal	Banana	7	16:11:00	Pippi	James	n	a	1	0
2020-01-24	1	Mathieu	Equal	Banana	2	10:18:00	James	Kate	y	d	-1	-1
2020-01-24	1	Mathieu	Equal	Banana	2	10:18:00	Kate	James	n	c	2	2	0	0	0	0	0	0	0	0
2020-01-24	1	Mathieu	Equal	Banana	3	10:21:00	James	Kate	n	a	1	0	0	0	1	3	0	0	1	1
2020-01-24	1	Mathieu	Equal	Banana	3	10:21:00	Kate	James	n	a	1	3
2020-01-24	1	Mathieu	Equal	Banana	4	10:22:00	James	Kate	n	a	1	1	0	0	0	0	0	0	0	0
2020-01-24	1	Mathieu	Equal	Banana	4	10:22:00	Kate	James	n	a	1	4
2020-01-24	1	Mathieu	Equal	Banana	5	10:23:00	James	Sandra	y	c	2	3	0	0	0	0	0	0	0	0
2020-01-24	1	Mathieu	Equal	Banana	5	10:23:00	Sandra	James	y	c	2	5
2020-01-24	1	Mathieu	Equal	Banana	6	10:24:00	James	Sandra	y	a	1	6	0	0	0	0	0	0	0	0
2020-01-24	1	Mathieu	Equal	Banana	6	10:24:00	Sandra	James	n	d	-1	-1	0	0	0	0	0	0	0	0
2020-01-24	1	Mathieu	Equal	Banana	7	10:25:00	James	Pippi	y	a	1	1	0	0	1	2	0	0	1	2
2020-01-24	1	Mathieu	Equal	Banana	7	10:25:00	Pippi	James	n	a	1	1	0	0	0	0	0	0	0	0
2020-01-24	2	Mathieu	Equal	Banana	7	13:25:00	James	Pippi	y	a	1	2
2020-01-24	2	Mathieu	Equal	Banana	7	13:25:00	Pippi	James	n	d	-1	0	0	0	0	0	0	0	0	0
2020-01-24	2	Mathieu	Equal	Banana	8	13:37:00	James	Pippi	n	a	1	3	0	0	0	0	0	0	0	0
2020-01-24	2	Mathieu	Equal	Banana	8	13:37:00	Pippi	James	n	d	-1	-1	0	0	0	0	0	0	0	0
2020-01-24	2	Mathieu	Equal	Banana	9	13:38:00	James	Pippi	n	d	-1	-1	0	0	0	0	1	0.5	0	0
2020-01-24	2	Mathieu	Equal	Banana	9	13:38:00	Pippi	James	n	c	2	5	0	0	0	0	0	0	0	0
2020-01-24	2	Mathieu	Equal	Banana	10	13:39:00	Hulk	James	y	a	1	1	0	0	0	0	0	0	0	0
2020-01-24	2	Mathieu	Equal	Banana	10	13:39:00	James	Hulk	y	d	-1	-1	0	0	1	1	0	0	1	1
2020-01-24	3	Mathieu	Equal	Banana	3	15:08:00	James	Kate	y	d	-1	-1	0	0	0	0	0	0	0	0
2020-01-24	3	Mathieu	Equal	Banana	3	15:08:00	Kate	James	y	d	-1	-1	0	0	0	0	0	0	0	0
2020-01-27	1	Roy	Equal	Banana	4	10:30:00	Kate	Pippi	n	a	1	1	0	0	0	0	0	0	0	0
2020-01-27	1	Roy	Equal	Banana	4	10:30:00	Pippi	Kate	y	a	1	0	0	0	0	0	0	0	0	0
2020-01-27	1	Roy	Equal	Banana	5	10:39:00	James	Kate	y	d	-1	0	1	1	0	0	1	1	0	0
2020-01-27	1	Roy	Equal	Banana	5	10:39:00	Kate	James	n	d	-1	-1
2020-01-27	1	Roy	Equal	Banana	6	10:40:00	James	Kate	y	a	1	1	0	0	0	0	0	0	1	0.333333
2020-01-27	1	Roy	Equal	Banana	6	10:40:00	Kate	James	n	a	1	0	0	0	1	2	0	0	1	0.666667
2020-01-27	1	Roy	Equal	Banana	7	10:41:00	James	Pippi	n	a	1	1	0	0	0	0	0	0	0	0
2020-01-27	1	Roy	Equal	Banana	7	10:41:00	Pippi	James	n	d	-1	-1	0	0	0	0	0	0	0	0
2020-01-29	1	Mathieu	Equal	Banana	2	10:20:00	James	Kate	y	a	1	2	0	0	1	2	0	0	1	2
2020-01-29	1	Mathieu	Equal	Banana	2	10:20:00	Kate	James	n	a	1	0	0	0	0	0	0	0	0	0
2020-01-29	1	Mathieu	Equal	Banana	3	10:24:00	James	Kate	n	d	-1	1	0	0	0	0	0	0	0	0
2020-01-29	1	Mathieu	Equal	Banana	3	10:24:00	Kate	James	n	a	1	1	0	0	0	0	0	0	0	0
2020-01-29	1	Mathieu	Equal	Banana	4	10:24:00	James	Kate	n	d	-1	0	0	0	0	0	0	0	0	0
2020-01-29	1	Mathieu	Equal	Banana	4	10:24:00	Kate	James	y	a	1	2	0	0	0	0	0	0	0	0
2020-01-29	1	Mathieu	Equal	Banana	8	11:01:00	James	Kate	y	d	-1	-1	0	0	1	1	0	0	1	0.333333
2020-01-29	1	Mathieu	Equal	Banana	8	11:01:00	Kate	James	n	d	-1	1	0	0	1	2	1	0.333333	1	0.666667
2020-01-29	1	Mathieu	Equal	Banana	9	11:05:00	James	Kate	y	d	-1	-1	0	0	1	2	0	0	1	1.33333
2020-01-29	1	Mathieu	Equal	Banana	9	11:05:00	Kate	James	n	a	1	1	0	0	0	0	1	0.666667	0	0
2020-01-29	2	Mathieu	Equal	Banana	4	13:13:00	James	Pippi	n	a	1	0
2020-01-29	2	Mathieu	Equal	Banana	4	13:13:00	Pippi	James	y	a	1	2	0	0	0	0	0	0	0	0
2020-01-29	2	Mathieu	Equal	Banana	5	13:19:00	James	Pippi	y	a	1	1
2020-01-29	2	Mathieu	Equal	Banana	5	13:19:00	Pippi	James	n	a	1	3	0	0	0	0	0	0	0	0
2020-01-29	2	Mathieu	Equal	Banana	8	13:48:00	James	Pippi	y	a	1	2	0	0	0	0	0	0	0	0
2020-01-29	2	Mathieu	Equal	Banana	8	13:48:00	Pippi	James	y	a	1	1
2020-01-29	2	Mathieu	Equal	Banana	9	13:56:00	James	Kate	y	a	1	1	0	0	0	0	0	0	0	0
2020-01-29	2	Mathieu	Equal	Banana	9	13:56:00	Kate	James	y	a	1	1	0	0	0	0	0	0	0	0
2020-01-31	1	Mathieu	Equal	Banana	1	10:06:00	James	Kate	y	a	1	2
2020-01-31	1	Mathieu	Equal	Banana	1	10:06:00	Kate	James	n	a	1	2	0	0	1	2	0	0	1	4
2020-01-31	1	Mathieu	Equal	Banana	9	11:24:00	James	Kate	y	a	1	1	0	0	0	0	0	0	0	0
2020-01-31	1	Mathieu	Equal	Banana	9	11:24:00	Kate	James	y	a	1	1	0	0	1	1	0	0	1	0.666667
2020-01-31	2	Mathieu	Equal	Banana	9	14:17:00	James	Pippi	y	a	1	2	0	0	1	1	0	0	1	1
2020-01-31	2	Mathieu	Equal	Banana	9	14:17:00	Pippi	James	y	d	-1	0	1	1	1	1	1	1	1	0.333333
2020-01-31	2	Mathieu	Equal	Banana	10	14:19:00	James	Pippi	y	a	1	3
2020-01-31	2	Mathieu	Equal	Banana	10	14:19:00	Pippi	James	y	a	1	1	1	1	0	0	1	0.666667	0	0
2020-01-31	2	Mathieu	Equal	Banana	11	14:24:00	James	Pippi	n	a	1	1	0	0	1	1	0	0	1	1
2020-01-31	2	Mathieu	Equal	Banana	11	14:24:00	Pippi	James	n	a	1	1
2020-01-31	3	Mathieu	Equal	Banana	1	15:38:00	James	Pippi	y	a	1	1
2020-01-31	3	Mathieu	Equal	Banana	1	15:38:00	Pippi	James	y	a	1	1
2020-02-03	3	Roy	Equal	Banana	5	16:20:00	James	Kate	y	a	1	2	1	1	0	0	1	1	0	0
2020-02-03	3	Roy	Equal	Banana	5	16:20:00	Kate	James	y	a	1	2	0	0	0	0	0	0	0	0
2020-02-03	3	Roy	Equal	Banana	6	16:28:00	James	Kate	y	a	1	3
2020-02-03	3	Roy	Equal	Banana	6	16:28:00	Kate	James	y	a	1	3	0	0	0	0	0	0	0	0
2020-02-03	3	Roy	Equal	Banana	7	16:29:00	James	Kate	n	a	1	1	1	2	0	0	1	2	0	0
2020-02-03	3	Roy	Equal	Banana	7	16:29:00	Kate	James	y	d	-1	-1	0	0	0	0	0	0	0	0
2020-02-04	2	Mathieu	Equal	Banana	5	13:49:00	James	Pippi	n	a	1	1
2020-02-04	2	Mathieu	Equal	Banana	5	13:49:00	Pippi	James	y	d	-1	-1	0	0	1	1	0	0	1	1
2020-02-04	3	Mathieu	Equal	Banana	1	15:23:00	James	Kate	y	a	1	1	1	1	0	0	1	1.33333	0	0
2020-02-04	3	Mathieu	Equal	Banana	1	15:23:00	Kate	James	n	a	1	1	1	1	0	0	1	1	0	0
2020-02-05	1	Roy	Equal	Banana	1	10:35:00	James	Pippi	y	a	1	2	0	0	0	0	0	0	0	0
2020-02-05	1	Roy	Equal	Banana	1	10:35:00	Pippi	James	n	d	-1	0	0	0	0	0	0	0	0	0
2020-02-05	1	Roy	Equal	Banana	2	10:39:00	James	Pippi	n	a	1	3	0	0	0	0	0	0	0	0
2020-02-05	1	Roy	Equal	Banana	2	10:39:00	Pippi	James	n	d	-1	-4	0	0	0	0	0	0	0	0
2020-02-05	1	Roy	Equal	Banana	3	10:40:00	James	Pippi	n	d	-1	-1	0	0	0	0	0	0	0	0
2020-02-05	1	Roy	Equal	Banana	3	10:40:00	Pippi	James	n	a	1	4	0	0	0	0	0	0	0	0
2020-02-05	1	Roy	Equal	Banana	4	10:41:00	Hulk	James	y	d	-1	3	0	0	0	0	0	0	0	0
2020-02-05	1	Roy	Equal	Banana	4	10:41:00	James	Hulk	n	a	1	1	0	0	0	0	0	0	0	0
2020-02-05	1	Roy	Equal	Banana	5	10:42:00	James	Kate	y	a	1	1	1	3	0	0	1	1	0	0
2020-02-05	1	Roy	Equal	Banana	5	10:42:00	Kate	James	n	a	1	1
2020-02-05	2	Roy	Equal	Banana	3	13:46:00	James	Pippi	y	a	1	2	0	0	0	0	0	0	0	0
2020-02-05	2	Roy	Equal	Banana	3	13:46:00	Pippi	James	y	d	-1	0
2020-02-05	2	Roy	Equal	Banana	4	13:55:00	James	Pippi	n	a	1	3	0	0	1	1	0	0	1	1
2020-02-05	2	Roy	Equal	Banana	4	13:55:00	Pippi	James	n	d	-1	-1	0	0	0	0	1	1	0	0
2020-02-05	2	Roy	Equal	Banana	5	13:56:00	James	Pippi	y	d	-1	2	1	2	0	0	1	2	0	0
2020-02-05	2	Roy	Equal	Banana	5	13:56:00	Pippi	James	n	d	-1	-2	1	1	0	0	1	1	0	0
2020-02-05	2	Roy	Equal	Banana	6	14:00:00	James	Pippi	y	a	1	3	0	0	0	0	0	0	0	0
2020-02-05	2	Roy	Equal	Banana	6	14:00:00	Pippi	James	n	d	-1	-1	1	1	1	1	1	1	1	1
2020-02-05	2	Roy	Equal	Banana	7	14:01:00	James	Kate	y	d	-1	2
2020-02-05	2	Roy	Equal	Banana	7	14:01:00	Kate	James	y	d	-1	-2	0	0	1	2	0	0	1	2
2020-02-05	2	Roy	Equal	Banana	8	14:06:00	James	Kate	n	d	-1	-1
2020-02-05	2	Roy	Equal	Banana	8	14:06:00	Kate	James	n	d	-1	-1	0	0	1	1	0	0	1	1
2020-02-05	3	Roy	Equal	Banana	4	15:53:00	James	Pippi	y	d	-1	-2	0	0	0	0	0	0	0	0
2020-02-05	3	Roy	Equal	Banana	4	15:53:00	Pippi	James	n	d	-1	-2	0	0	0	0	0	0	0	0
2020-02-05	3	Roy	Equal	Banana	5	16:02:00	James	Pippi	n	a	1	1	0	0	1	1	0	0	1	1
2020-02-05	3	Roy	Equal	Banana	5	16:02:00	Pippi	James	y	a	1	1	0	0	0	0	0	0	0	0
2020-02-06	2	Mathieu	Equal	Banana	5	13:04:00	James	Kate	n	a	1	2	0	0	0	0	0	0	0	0
2020-02-06	2	Mathieu	Equal	Banana	5	13:04:00	Kate	James	y	a	1	2
2020-02-06	2	Mathieu	Equal	Banana	6	13:05:00	James	Kate	n	a	1	3	0	0	0	0	0	0	0	0
2020-02-06	2	Mathieu	Equal	Banana	6	13:05:00	Kate	James	n	a	1	3	0	0	0	0	0	0	0	0
2020-02-06	2	Mathieu	Equal	Banana	7	13:06:00	James	Kate	n	a	1	4
2020-02-06	2	Mathieu	Equal	Banana	7	13:06:00	Kate	James	y	a	1	4	0	0	1	1	0	0	1	1
2020-02-06	2	Mathieu	Equal	Banana	8	13:07:00	James	Kate	n	a	1	5	0	0	0	0	0	0	0	0
2020-02-06	2	Mathieu	Equal	Banana	8	13:07:00	Kate	James	n	a	1	5	0	0	0	0	0	0	0	0
2020-02-06	2	Mathieu	Equal	Banana	9	13:08:00	James	Kate	y	a	1	1	0	0	0	0	0	0	0	0
2020-02-06	2	Mathieu	Equal	Banana	9	13:08:00	Kate	James	y	d	-1	-1	0	0	0	0	0	0	0	0
2020-02-06	3	Mathieu	Equal	Banana	6	15:44:00	James	Kate	y	d	-1	-1	0	0	0	0	0	0	0	0
2020-02-06	3	Mathieu	Equal	Banana	6	15:44:00	Kate	James	y	a	1	1	0	0	0	0	0	0	0	0
2020-02-07	1	Roy	Equal	Banana	6	11:39:00	James	Pippi	y	d	-1	-2	0	0	0	0	0	0	0	0
2020-02-07	1	Roy	Equal	Banana	6	11:39:00	Pippi	James	y	d	-1	0	0	0	0	0	0	0	0	0
2020-02-07	1	Roy	Equal	Banana	7	11:46:00	James	Pippi	y	a	1	-1	0	0	0	0	0	0	0	0
2020-02-07	1	Roy	Equal	Banana	7	11:46:00	Pippi	James	n	d	-1	-1	0	0	0	0	0	0	0	0
2020-02-07	1	Roy	Equal	Banana	8	11:50:00	James	Pippi	n	a	1	0	0	0	0	0	0	0	1	1
2020-02-07	1	Roy	Equal	Banana	8	11:50:00	Pippi	James	y	d	-1	-2	0	0	0	0	0	0	0	0
2020-02-07	1	Roy	Equal	Banana	9	11:59:00	James	Pippi	n	d	-1	-1	0	0	0	0	0	0	0	0
2020-02-07	1	Roy	Equal	Banana	9	11:59:00	Pippi	James	n	a	1	1	0	0	0	0	0	0	0	0
2020-02-07	1	Roy	Equal	Banana	10	12:00:00	Hulk	James	y	d	-1	-1	0	0	1	1	0	0	1	1
2020-02-07	1	Roy	Equal	Banana	10	12:00:00	James	Hulk	y	d	-1	-1	1	1	0	0	1	0.333333	1	0.333333
2020-02-10	1	Mathieu	Equal	Banana	5	10:40:00	James	Kate	y	d	-1	-2	1	3	0	0	1	1.33333	0	0
2020-02-10	1	Mathieu	Equal	Banana	5	10:40:00	Kate	James	n	a	1	0	0	0	1	1	0	0	1	1
2020-02-10	1	Mathieu	Equal	Banana	6	10:42:00	James	Kate	n	d	-1	-3	0	0	1	2	0	0	1	2
2020-02-10	1	Mathieu	Equal	Banana	6	10:42:00	Kate	James	n	a	1	1	0	0	0	0	0	0	0	0
2020-02-10	1	Mathieu	Equal	Banana	7	10:43:00	James	Kate	y	d	-1	-4	0	0	0	0	0	0	0	0
2020-02-10	1	Mathieu	Equal	Banana	7	10:43:00	Kate	James	n	a	1	2
2020-02-10	1	Mathieu	Equal	Banana	8	10:44:00	James	Kate	n	d	-1	-1	0	0	0	0	0	0	0	0
2020-02-10	1	Mathieu	Equal	Banana	8	10:44:00	Kate	James	y	a	1	1	0	0	0	0	0	0	0	0
2020-02-10	2	Mathieu	Equal	Banana	9	13:57:00	James	Kate	n	d	-1	-1	0	0	0	0	0	0	0	0
2020-02-10	2	Mathieu	Equal	Banana	9	13:57:00	Kate	James	n	a	1	1	0	0	1	1	0	0	1	1
2020-02-10	3	Mathieu	Equal	Banana	3	15:39:00	James	Pippi	n	a	1	0
2020-02-10	3	Mathieu	Equal	Banana	3	15:39:00	Pippi	James	n	d	-1	0	0	0	0	0	0	0	0	0
2020-02-10	3	Mathieu	Equal	Banana	4	15:41:00	James	Pippi	n	d	-1	-1
2020-02-10	3	Mathieu	Equal	Banana	4	15:41:00	Pippi	James	n	d	-1	-1	0	0	1	1	0	0	1	1
2020-02-10	3	Mathieu	Equal	Banana	5	15:42:00	James	Pippi	n	a	1	0
2020-02-10	3	Mathieu	Equal	Banana	5	15:42:00	Pippi	James	n	d	-1	-2
2020-02-10	3	Mathieu	Equal	Banana	6	15:43:00	James	Pippi	n	d	-1	-1	0	0	0	0	0	0	0	0
2020-02-10	3	Mathieu	Equal	Banana	6	15:43:00	Pippi	James	n	d	-1	-3	0	0	0	0	0	0	0	0
2020-02-10	3	Mathieu	Equal	Banana	7	15:44:00	James	Pippi	n	a	1	1	0	0	1	3	0	0	1	3
2020-02-10	3	Mathieu	Equal	Banana	7	15:44:00	Pippi	James	n	d	-1	-1	0	0	0	0	0	0	0	0
2020-02-11	1	Roy	Equal	Banana	7	10:50:00	Hulk	James	y	d	-1	-2
2020-02-11	1	Roy	Equal	Banana	7	10:50:00	James	Hulk	n	a	1	1	0	0	0	0	0	0	0	0
2020-02-11	1	Roy	Equal	Banana	8	10:51:00	James	Pippi	n	d	-1	-3	0	0	0	0	0	0	0	0
2020-02-11	1	Roy	Equal	Banana	8	10:51:00	Pippi	James	y	a	1	1	1	1	0	0	1	1	0	0
2020-02-11	1	Roy	Equal	Banana	9	10:52:00	James	Kate	n	d	-1	-4	0	0	0	0	0	0	1	0.333333
2020-02-11	1	Roy	Equal	Banana	9	10:52:00	Kate	James	n	d	-1	0	0	0	0	0	0	0	0	0
2020-02-11	1	Roy	Equal	Banana	10	10:53:00	James	Kate	n	d	-1	-1	0	0	1	1	0	0	1	1
2020-02-11	1	Roy	Equal	Banana	10	10:53:00	Kate	James	n	a	1	1	0	0	1	1	0	0	1	1
2020-02-11	2	Roy	Equal	Banana	5	13:16:00	James	Pippi	n	d	-1	-1	0	0	0	0	0	0	0	0
2020-02-11	2	Roy	Equal	Banana	5	13:16:00	Pippi	James	n	d	-1	-2	0	0	0	0	0	0	0	0
2020-02-11	3	Roy	Equal	Banana	1	15:14:00	James	Pippi	y	d	-1	-3	0	0	0	0	0	0	0	0
2020-02-11	3	Roy	Equal	Banana	2	15:16:00	James	James	n	d	-1	-4	0	0	0	0	0	0	0	0
2020-02-11	3	Roy	Equal	Banana	3	15:18:00	James	James	n	a	1	1	0	0	0	0	0	0	0	0
2020-02-11	3	Roy	Equal	Banana	5	15:32:00	James	Pippi	n	a	1	-3	0	0	0	0	0	0	0	0
2020-02-11	3	Roy	Equal	Banana	5	15:32:00	Pippi	James	n	d	-1	0	0	0	0	0	0	0	0	0
2020-02-11	3	Roy	Equal	Banana	6	15:44:00	James	Pippi	n	a	1	-2	0	0	0	0	0	0	0	0
2020-02-11	3	Roy	Equal	Banana	6	15:44:00	Pippi	James	n	d	-1	-1	0	0	0	0	0	0	0	0
2020-02-11	3	Roy	Equal	Banana	7	15:46:00	James	Pippi	y	a	1	-1	0	0	0	0	0	0	0	0
2020-02-11	3	Roy	Equal	Banana	7	15:46:00	Pippi	James	y	d	-1	-2	0	0	0	0	0	0	0	0
2020-02-11	3	Roy	Equal	Banana	8	15:50:00	James	Pippi	n	c	2	2	0	0	0	0	0	0	0	0
2020-02-11	3	Roy	Equal	Banana	8	15:50:00	Pippi	James	n	d	-1	-1	0	0	0	0	0	0	0	0
2020-02-12	1	Mathieu	Unequal	Banana	1	12:58:00	James	Pippi	n	d	-1	-1	1	3	1	2	1	3	1	2
2020-02-12	1	Mathieu	Unequal	Banana	1	12:58:00	Pippi	James	y	c	2	4	1	1	1	2	1	1	1	2
2020-02-12	1	Mathieu	Unequal	Banana	2	13:05:00	Hulk	James	y	d	-1	-2	0	0	1	1	0	0	1	1
2020-02-12	1	Mathieu	Unequal	Banana	2	13:05:00	James	Hulk	y	b	0	4	0	0	1	2	0	0	1	2
2020-02-12	1	Mathieu	Unequal	Banana	5	13:29:00	Hulk	James	y	b	0	4	0	0	1	1	0	0	1	1
2020-02-12	1	Mathieu	Unequal	Banana	5	13:29:00	James	Hulk	y	d	-1	-2	0	0	0	0	0	0	0	0
2020-02-12	1	Mathieu	Unequal	Banana	6	13:34:00	James	Pippi	y	c	2	6	0	0	1	2	0	0	1	2
2020-02-12	1	Mathieu	Unequal	Banana	6	13:34:00	Pippi	James	n	b	0	-2	0	0	1	1	1	0.5	1	0.5
2020-02-12	1	Mathieu	Unequal	Banana	7	13:36:00	James	Pippi	y	d	-1	5	0	0	1	1	0	0	1	1
2020-02-12	1	Mathieu	Unequal	Banana	7	13:36:00	Pippi	James	n	b	0	-2	0	0	1	1	0	0	1	1
2020-02-12	1	Mathieu	Unequal	Banana	8	13:40:00	James	Pippi	y	a	1	1	0	0	1	1	0	0	1	1
2020-02-12	1	Mathieu	Unequal	Banana	8	13:40:00	Pippi	James	n	d	-1	-1	0	0	1	1	0	0	1	1
2020-02-12	2	Mathieu	Equal	Banana	2	15:31:00	James	Pippi	n	a	1	2	0	0	1	1	0	0	1	1
2020-02-12	2	Mathieu	Equal	Banana	2	15:31:00	Pippi	James	y	d	-1	-2	0	0	0	0	0	0	0	0
2020-02-12	2	Mathieu	Equal	Banana	3	15:31:00	James	Pippi	y	a	1	1	0	0	1	1	0	0	1	1
2020-02-12	2	Mathieu	Equal	Banana	3	15:31:00	Pippi	James	n	d	-1	1	0	0	1	1	0	0	1	1
2020-02-12	2	Mathieu	Equal	Banana	4	15:36:00	Hulk	James	y	c	2	2	0	0	0	0	0	0	0	0
2020-02-12	2	Mathieu	Equal	Banana	4	15:36:00	James	Hulk	y	d	-1	-1	0	0	1	1	0	0	1	1
2020-02-13	1	Mathieu	Unequal	Banana	4	10:49:00	James	Pippi	n	d	-1	1	0	0	0	0	0	0	0	0
2020-02-13	1	Mathieu	Unequal	Banana	4	10:49:00	Pippi	James	y	d	-1	-2	0	0	0	0	0	0	0	0
2020-02-13	1	Mathieu	Unequal	Banana	5	10:58:00	James	Pippi	n	d	-1	-1	0	0	0	0	0	0	0	0
2020-02-13	1	Mathieu	Unequal	Banana	5	10:58:00	Pippi	James	n	b	0	1	0	0	0	0	0	0	0	0
2020-02-13	1	Mathieu	Unequal	Banana	6	10:59:00	Hulk	James	n	d	-1	0	0	0	0	0	0	0	0	0
2020-02-13	1	Mathieu	Unequal	Banana	6	10:59:00	James	Hulk	y	d	-1	-1	0	0	1	1	0	0	1	0.333333
2020-02-13	1	Mathieu	Unequal	Banana	9	11:28:00	James	Kate	y	c	2	2	0	0	1	1	0	0	1	1
2020-02-13	1	Mathieu	Unequal	Banana	9	11:28:00	Kate	James	y	b	0	-2	0	0	0	0	0	0	0	0
2020-02-13	1	Mathieu	Unequal	Banana	10	11:34:00	James	Pippi	y	a	1	1	1	1	0	0	1	1	0	0
2020-02-13	1	Mathieu	Unequal	Banana	10	11:34:00	Pippi	James	y	d	-1	-1	0	0	1	1	0	0	1	1
2020-02-13	2	Mathieu	Equal	Banana	6	14:05:00	James	Pippi	n	a	1	2	0	0	0	0	0	0	0	0
2020-02-13	2	Mathieu	Equal	Banana	6	14:05:00	Pippi	James	y	d	-1	-2	0	0	0	0	0	0	0	0
2020-02-13	2	Mathieu	Equal	Banana	7	14:11:00	James	Pippi	n	a	1	3	0	0	0	0	1	0.666667	0	0
2020-02-13	2	Mathieu	Equal	Banana	7	14:11:00	Pippi	James	n	d	-1	-3
2020-02-13	2	Mathieu	Equal	Banana	8	14:12:00	James	Pippi	n	d	-1	2	0	0	0	0	1	0.333333	0	0
2020-02-13	2	Mathieu	Equal	Banana	8	14:12:00	Pippi	James	n	a	1	-2	1	1	0	0	1	0.666667	0	0
2020-02-13	2	Mathieu	Equal	Banana	9	14:17:00	James	Pippi	n	a	1	3
2020-02-13	2	Mathieu	Equal	Banana	9	14:17:00	Pippi	James	n	d	-1	-3	0	0	0	0	0	0	0	0
2020-02-13	2	Mathieu	Equal	Banana	10	14:21:00	James	Pippi	y	b	0	0	0	0	0	0	0	0	0	0
2020-02-13	2	Mathieu	Equal	Banana	10	14:21:00	Pippi	James	n	c	2	2
2020-02-13	3	Mathieu	Unequal	Banana	1	15:37:00	Hulk	James	y	b	0	2
2020-02-13	3	Mathieu	Unequal	Banana	1	15:37:00	James	Hulk	y	c	2	2	0	0	1	1	0	0	1	0.666667
2020-02-13	3	Mathieu	Unequal	Banana	2	15:41:00	James	Kate	n	c	2	2	0	0	0	0	0	0	0	0
2020-02-13	3	Mathieu	Unequal	Banana	2	15:41:00	Kate	James	y	b	0	0	1	2	1	1	1	2	1	1
2020-02-13	3	Mathieu	Unequal	Banana	4	15:58:00	Hulk	Pippi	y	c	2	4	0	0	1	1	1	0.333333	1	0.333333
2020-02-13	3	Mathieu	Unequal	Banana	4	15:58:00	Pippi	Hulk	n	d	-1	1	0	0	1	2	0	0	1	2
2020-02-13	3	Mathieu	Unequal	Banana	6	16:17:00	Hulk	James	n	a	1	1
2020-02-13	3	Mathieu	Unequal	Banana	6	16:17:00	James	Hulk	y	a	1	1
2020-02-14	1	Mathieu	Equal	Banana	6	10:52:00	Hulk	James	n	d	-1	-1	1	1	0	0	1	0.333333	0	0
2020-02-14	1	Mathieu	Equal	Banana	6	10:52:00	James	Hulk	n	c	2	2
2020-02-14	2	Mathieu	Unequal	Banana	2	14:03:00	James	Kate	n	d	-1	-2
2020-02-14	2	Mathieu	Unequal	Banana	2	14:03:00	Kate	James	n	d	-1	1	0	0	1	1	0	0	1	1
2020-02-14	2	Mathieu	Unequal	Banana	3	14:08:00	James	Kate	n	d	-1	-3	0	0	1	1	0	0	1	1
2020-02-14	2	Mathieu	Unequal	Banana	3	14:08:00	Kate	James	y	b	0	1
2020-02-14	2	Mathieu	Unequal	Banana	4	14:14:00	James	Kate	n	d	-1	-4	0	0	0	0	1	0.333333	0	0
2020-02-14	2	Mathieu	Unequal	Banana	4	14:14:00	Kate	James	n	b	0	1	0	0	0	0	0	0	0	0
2020-02-14	2	Mathieu	Unequal	Banana	5	14:20:00	James	Kate	n	d	-1	-5	0	0	0	0	0	0	0	0
2020-02-14	2	Mathieu	Unequal	Banana	5	14:20:00	Kate	James	y	d	-1	0	1	2	0	0	1	1	0	0
2020-02-14	2	Mathieu	Unequal	Banana	6	14:23:00	James	Kate	n	b	0	0
2020-02-14	2	Mathieu	Unequal	Banana	6	14:23:00	Kate	James	y	c	2	2	0	0	0	0	0	0	0	0
2020-02-14	2	Mathieu	Unequal	Banana	8	14:40:00	Hulk	Pippi	n	d	-1	-1	0	0	1	1	0	0	1	1
2020-02-14	2	Mathieu	Unequal	Banana	8	14:40:00	Pippi	Hulk	y	c	2	2	0	0	0	0	0	0	0	0
2020-02-17	1	Roy	Unequal	Banana	3	10:23:00	Hulk	James	y	d	-1	1	0	0	1	1	0	0	1	1
2020-02-17	1	Roy	Unequal	Banana	3	10:23:00	James	Hulk	y	c	2	2	0	0	0	0	0	0	0	0
2020-02-17	1	Roy	Unequal	Banana	4	10:29:00	James	Kate	y	d	-1	0	1	1	0	0	1	1	0	0
2020-02-17	1	Roy	Unequal	Banana	4	10:29:00	Kate	James	y	b	0	2	0	0	0	0	0	0	0	0
2020-02-17	1	Roy	Unequal	Banana	5	10:36:00	James	Kate	y	c	2	1	0	0	0	0	0	0	0	0
2020-02-17	1	Roy	Unequal	Banana	5	10:36:00	Kate	James	y	b	0	0	0	0	0	0	0	0	0	0
2020-02-17	1	Roy	Unequal	Banana	6	10:43:00	Hulk	Pippi	n	b	0	1	1	2	1	3	1	0.666667	1	1.33333
2020-02-17	1	Roy	Unequal	Banana	6	10:43:00	Pippi	Hulk	y	c	2	2	0	0	0	0	0	0	0	0
2020-02-17	1	Roy	Unequal	Banana	9	11:06:00	Hulk	Pippi	n	c	2	3
2020-02-17	1	Roy	Unequal	Banana	9	11:06:00	Pippi	Hulk	n	b	0	2
2020-02-17	1	Roy	Unequal	Banana	10	11:13:00	Hulk	Pippi	y	a	1	1
2020-02-17	1	Roy	Unequal	Banana	10	11:13:00	Pippi	Hulk	n	a	1	1	0	0	0	0	0	0	0	0
2020-02-17	2	Roy	Equal	Banana	1	13:10:00	Hulk	James	y	d	-1	0	0	0	0	0	0	0	0	0
2020-02-17	2	Roy	Equal	Banana	1	13:10:00	James	Hulk	y	a	1	2	0	0	1	1	0	0	1	1
2020-02-17	2	Roy	Equal	Banana	4	13:40:00	Hulk	James	y	a	1	3	1	1	0	0	1	0.5	0	0
2020-02-17	2	Roy	Equal	Banana	4	13:40:00	James	Hulk	y	d	-1	-1	0	0	0	0	0	0	0	0
2020-02-17	2	Roy	Equal	Banana	6	13:56:00	James	Pippi	n	d	-1	-1	1	2	0	0	1	0.666667	0	0
2020-02-17	2	Roy	Equal	Banana	6	13:56:00	Pippi	James	n	d	-1	-1	0	0	0	0	0	0	0	0
2020-02-17	3	Roy	Unequal	Banana	4	16:20:00	James	Pippi	n	a	1	1	1	1	0	0	1	1	0	0
2020-02-17	3	Roy	Unequal	Banana	4	16:20:00	Pippi	James	y	d	-1	-1	0	0	1	1	0	0	1	0.333333
2020-02-18	1	Mathieu	Equal	Banana	2	10:06:00	Hulk	James	n	a	1	2
2020-02-18	1	Mathieu	Equal	Banana	2	10:06:00	James	Hulk	n	d	-1	-2	0	0	0	0	0	0	0	0
2020-02-18	1	Mathieu	Equal	Banana	6	10:58:00	Hulk	James	y	a	1	3	0	0	0	0	0	0	0	0
2020-02-18	1	Mathieu	Equal	Banana	6	10:58:00	James	Hulk	y	d	-1	-3	0	0	0	0	0	0	0	0
2020-02-18	1	Mathieu	Equal	Banana	7	10:59:00	Hulk	James	y	a	1	4	0	0	0	0	0	0	0	0
2020-02-18	1	Mathieu	Equal	Banana	7	10:59:00	James	Hulk	n	a	1	-2
2020-02-18	1	Mathieu	Equal	Banana	8	11:03:00	Hulk	James	y	d	-1	3
2020-02-18	1	Mathieu	Equal	Banana	8	11:03:00	James	Hulk	n	a	1	-1	0	0	0	0	0	0	0	0
2020-02-18	1	Mathieu	Equal	Banana	9	11:04:00	Hulk	James	y	a	1	4
2020-02-18	1	Mathieu	Equal	Banana	9	11:04:00	James	Hulk	y	a	1	0
2020-02-18	1	Mathieu	Equal	Banana	10	10:06:00	Hulk	James	y	c	2	2
2020-02-18	1	Mathieu	Equal	Banana	10	10:06:00	James	Hulk	y	d	-1	-1	0	0	0	0	0	0	0	0
2020-02-18	2	Mathieu	Unequal	Zucchini	4	12:39:00	Hulk	James	n	d	-1	1	0	0	0	0	0	0	0	0
2020-02-18	2	Mathieu	Unequal	Zucchini	4	12:39:00	James	Hulk	n	b	0	-1	0	0	1	1	1	0.5	1	1
2020-02-18	2	Mathieu	Unequal	Zucchini	5	12:41:00	Hulk	James	n	c	2	1
2020-02-18	2	Mathieu	Unequal	Zucchini	5	12:41:00	James	Hulk	y	b	0	-1	0	0	1	1	0	0	1	1
2020-02-18	2	Mathieu	Unequal	Zucchini	6	12:48:00	Hulk	James	y	d	-1	2	0	0	0	0	0	0	0	0
2020-02-18	2	Mathieu	Unequal	Zucchini	6	12:48:00	James	Hulk	y	c	2	1
2020-02-18	2	Mathieu	Unequal	Zucchini	7	12:49:00	Hulk	James	n	d	-1	-1
2020-02-18	2	Mathieu	Unequal	Zucchini	7	12:49:00	James	Hulk	y	d	-1	-1
2020-02-18	3	Mathieu	Equal	Zucchini	1	14:44:00	James	Pippi	n	a	1	0	0	0	0	0	0	0	0	0
2020-02-18	3	Mathieu	Equal	Zucchini	1	14:44:00	Pippi	James	n	d	-1	-2	0	0	1	1	0	0	1	1
2020-02-18	3	Mathieu	Equal	Zucchini	2	14:49:00	James	Pippi	n	d	-1	-1	0	0	1	1	0	0	1	1
2020-02-18	3	Mathieu	Equal	Zucchini	2	14:49:00	Pippi	James	n	d	-1	-3	0	0	0	0	0	0	0	0
2020-02-18	3	Mathieu	Equal	Zucchini	3	14:50:00	James	Pippi	n	a	1	0	0	0	0	0	0	0	0	0
2020-02-18	3	Mathieu	Equal	Zucchini	3	14:50:00	Pippi	James	n	a	1	-2	0	0	0	0	0	0	0	0
2020-02-18	3	Mathieu	Equal	Zucchini	4	14:53:00	James	Pippi	y	b	0	0	0	0	0	0	0	0	0	0
2020-02-18	3	Mathieu	Equal	Zucchini	4	14:53:00	Pippi	James	y	d	-1	-1	0	0	0	0	0	0	0	0
2020-02-19	1	Roy	Unequal	Zucchini	5	11:05:00	Hulk	James	y	c	2	1	1	1	0	0	1	1	0	0
2020-02-19	1	Roy	Unequal	Zucchini	5	11:05:00	James	Hulk	n	b	0	0	0	0	0	0	0	0	0	0
2020-02-19	1	Roy	Unequal	Zucchini	6	11:15:00	James	Kate	y	d	-1	-1
2020-02-19	1	Roy	Unequal	Zucchini	6	11:15:00	Kate	James	y	c	2	2	0	0	0	0	0	0	0	0
2020-02-19	1	Roy	Unequal	Zucchini	7	11:23:00	Hulk	Pippi	n	b	0	-1	0	0	0	0	0	0	0	0
2020-02-19	1	Roy	Unequal	Zucchini	7	11:23:00	Pippi	Hulk	y	c	2	4	0	0	0	0	0	0	0	0
2020-02-19	1	Roy	Unequal	Zucchini	8	11:25:00	Hulk	Pippi	y	a	1	1	1	1	1	1	1	1	1	1
2020-02-19	1	Roy	Unequal	Zucchini	8	11:25:00	Pippi	Hulk	y	a	1	1
2020-02-19	2	Roy	Equal	Zucchini	5	14:30:00	Hulk	James	y	d	-1	0	0	0	0	0	0	0	0	0
2020-02-19	2	Roy	Equal	Zucchini	5	14:30:00	James	Hulk	n	a	1	2	0	0	0	0	0	0	0	0
2020-02-19	2	Roy	Equal	Zucchini	6	14:45:00	Hulk	James	y	a	1	1	0	0	0	0	0	0	0	0
2020-02-19	2	Roy	Equal	Zucchini	6	14:45:00	James	Hulk	n	a	1	3	1	1	1	1	1	0.666667	1	0.666667
2020-02-19	2	Roy	Equal	Zucchini	7	14:46:00	Hulk	James	n	a	1	1	0	0	1	1	0	0	1	0.333333
2020-02-19	2	Roy	Equal	Zucchini	7	14:46:00	James	Hulk	n	a	1	1	0	0	0	0	0	0	1	0.333333
2020-02-26	1	Roy	Equal	Banana	2	11:50:00	Hulk	Pippi	n	c	2	2
2020-02-26	1	Roy	Equal	Banana	2	11:50:00	Pippi	Hulk	n	b	0	0
2020-02-29	1	Mathieu	Unequal	Zucchini	5	13:02:00	Hulk	James	n	b	0	0	0	0	0	0	0	0	0	0
2020-02-29	1	Mathieu	Unequal	Zucchini	5	13:02:00	James	Hulk	n	c	2	2	1	1	0	0	1	0.666667	0	0
2020-02-29	1	Mathieu	Unequal	Zucchini	6	13:11:00	James	Pippi	n	c	2	2	1	1	1	1	1	1	1	1
2020-02-29	1	Mathieu	Unequal	Zucchini	6	13:11:00	Pippi	James	n	b	0	2
2020-02-29	1	Mathieu	Unequal	Zucchini	7	13:15:00	James	Pippi	n	d	-1	-1	0	0	1	2	0	0	1	2
2020-02-29	1	Mathieu	Unequal	Zucchini	7	13:15:00	Pippi	James	n	b	0	0	1	1	0	0	1	1	0	0
2020-03-03	1	Mathieu	Unequal	Banana	2	10:30:00	James	Kate	n	b	0	-1
2020-03-03	1	Mathieu	Unequal	Banana	2	10:30:00	Kate	James	n	d	-1	-1
2020-03-03	1	Mathieu	Unequal	Banana	3	10:40:00	James	Kate	n	d	-1	-2
2020-03-03	1	Mathieu	Unequal	Banana	3	10:40:00	Kate	James	n	b	0	-1
2020-03-03	1	Mathieu	Unequal	Banana	4	10:44:00	James	Kate	n	d	-1	-3	0	0	0	0	0	0	0	0
2020-03-03	1	Mathieu	Unequal	Banana	4	10:44:00	Kate	James	n	d	-1	-2	0	0	0	0	0	0	0	0
2020-03-03	1	Mathieu	Unequal	Banana	5	10:48:00	James	Kate	y	d	-1	-4	0	0	0	0	1	0.5	0	0
2020-03-03	1	Mathieu	Unequal	Banana	5	10:48:00	Kate	James	y	b	0	-2	0	0	1	1	0	0	1	1
2020-03-03	1	Mathieu	Unequal	Banana	6	10:49:00	James	Kate	n	c	2	-2	1	1	0	0	1	1	0	0
2020-03-03	1	Mathieu	Unequal	Banana	6	10:49:00	Kate	James	n	b	0	-2	0	0	1	1	0	0	1	1
2020-03-03	1	Mathieu	Unequal	Banana	7	10:50:00	James	Kate	n	c	2	0	0	0	1	1	0	0	1	1
2020-03-03	1	Mathieu	Unequal	Banana	7	10:50:00	Kate	James	n	b	0	-2
2020-03-03	1	Mathieu	Unequal	Banana	8	10:51:00	James	Kate	n	b	0	0	0	0	1	1	0	0	1	1
2020-03-03	1	Mathieu	Unequal	Banana	8	10:51:00	Kate	James	n	d	-1	-3	1	1	0	0	1	0.666667	0	0
2020-03-03	1	Mathieu	Unequal	Banana	9	10:52:00	James	Kate	y	b	0	0	1	1	0	0	1	1	0	0
2020-03-03	1	Mathieu	Unequal	Banana	9	10:52:00	Kate	James	n	d	-1	-4
2020-03-03	1	Mathieu	Unequal	Banana	10	10:53:00	James	Kate	y	d	-1	-1
2020-03-03	1	Mathieu	Unequal	Banana	10	10:53:00	Kate	James	n	d	-1	-1	1	2	1	2	1	0.666667	1	1
2020-03-03	2	Mathieu	Equal	Banana	4	13:34:00	James	Kate	y	a	1	0	0	0	0	0	0	0	0	0
2020-03-03	2	Mathieu	Equal	Banana	4	13:34:00	Kate	James	y	a	1	1	1	1	0	0	1	1	0	0
2020-03-03	2	Mathieu	Equal	Banana	5	13:41:00	James	Pippi	n	a	1	1
2020-03-03	2	Mathieu	Equal	Banana	5	13:41:00	Pippi	James	n	a	1	1	0	0	1	1	0	0	1	1
2020-03-03	2	Mathieu	Equal	Banana	6	13:51:00	James	Pippi	n	d	-1	-1	0	0	1	1	0	0	1	1
2020-03-03	3	Mathieu	Unequal	Banana	1	15:39:00	James	Kate	y	c	2	3
2020-03-03	3	Mathieu	Unequal	Banana	1	15:39:00	Kate	James	y	b	0	-1	0	0	0	0	0	0	0	0
2020-03-03	3	Mathieu	Unequal	Banana	2	15:40:00	James	Kate	n	d	-1	-1
2020-03-03	3	Mathieu	Unequal	Banana	2	15:40:00	Kate	James	n	d	-1	-1	0	0	0	0	0	0	0	0
2020-03-04	1	Roy	Equal	Banana	1	10:30:00	James	Kate	y	d	-1	-2	0	0	0	0	0	0	0	0
2020-03-04	1	Roy	Equal	Banana	1	10:30:00	Kate	James	n	d	-1	-2	0	0	0	0	1	1	0	0
2020-03-04	1	Roy	Equal	Banana	2	10:34:00	James	Kate	n	d	-1	-3	1	1	0	0	1	1.33333	0	0
2020-03-04	1	Roy	Equal	Banana	2	10:34:00	Kate	James	n	d	-1	-3	0	0	0	0	0	0	0	0
2020-03-04	1	Roy	Equal	Banana	3	10:35:00	James	Kate	n	a	1	-2	0	0	0	0	0	0	0	0
2020-03-04	1	Roy	Equal	Banana	3	10:35:00	Kate	James	n	d	-1	-4	0	0	0	0	0	0	0	0
2020-03-04	1	Roy	Equal	Banana	4	10:36:00	James	Kate	n	a	1	-1	1	1	0	0	1	1	0	0
2020-03-04	1	Roy	Equal	Banana	4	10:36:00	Kate	James	n	d	-1	-5
2020-03-04	1	Roy	Equal	Banana	5	10:37:00	James	Kate	n	a	1	1	1	2	0	0	1	1	0	0
2020-03-04	1	Roy	Equal	Banana	5	10:37:00	Kate	James	n	d	-1	-2	0	0	0	0	0	0	0	0
2020-03-04	1	Roy	Equal	Banana	6	10:39:00	Hulk	James	y	a	1	2	1	1	0	0	1	0.5	0	0
2020-03-04	1	Roy	Equal	Banana	6	10:39:00	James	Hulk	y	a	1	-1	0	0	1	1	1	0.5	1	0.5
2020-03-04	1	Roy	Equal	Banana	7	10:45:00	Hulk	James	n	a	1	3	1	1	0	0	1	0.666667	0	0
2020-03-04	1	Roy	Equal	Banana	7	10:45:00	James	Hulk	y	a	1	0	0	0	0	0	0	0	0	0
2020-03-04	1	Roy	Equal	Banana	8	10:55:00	Hulk	James	n	a	1	4	1	4	0	0	1	4	0	0
2020-03-04	1	Roy	Equal	Banana	8	10:55:00	James	Hulk	n	d	-1	-1	0	0	1	1	0	0	1	1
2020-03-04	1	Roy	Equal	Banana	9	11:03:00	Hulk	Pippi	n	d	-1	3	0	0	0	0	0	0	0	0
2020-03-04	1	Roy	Equal	Banana	9	11:03:00	Pippi	Hulk	n	a	1	0	0	0	0	0	1	0.333333	0	0
2020-03-04	1	Roy	Equal	Banana	10	11:09:00	Hulk	Pippi	n	b	0	0	0	0	0	0	1	1	0	0
2020-03-04	1	Roy	Equal	Banana	10	11:09:00	Pippi	Hulk	n	c	2	2	0	0	1	1	0	0	1	1
2020-03-04	2	Roy	Unequal	Banana	4	13:25:00	Hulk	James	n	c	2	2	0	0	0	0	0	0	0	0
2020-03-04	2	Roy	Unequal	Banana	4	13:25:00	James	Hulk	y	b	0	2	0	0	1	1	0	0	1	1
2020-03-04	2	Roy	Unequal	Banana	5	13:34:00	Hulk	James	y	b	0	2	0	0	0	0	0	0	0	0
2020-03-04	2	Roy	Unequal	Banana	5	13:34:00	James	Hulk	n	c	2	2	0	0	1	1	1	0.5	1	0.5
2020-03-04	2	Roy	Unequal	Banana	6	13:35:00	James	Kate	n	d	-1	1
2020-03-04	2	Roy	Unequal	Banana	6	13:35:00	Kate	James	n	b	0	2	0	0	0	0	0	0	0	0
2020-03-04	2	Roy	Unequal	Banana	7	13:37:00	James	Kate	n	c	2	3	0	0	1	1	0	0	1	1
2020-03-04	2	Roy	Unequal	Banana	7	13:37:00	Kate	James	n	b	0	2	0	0	1	1	0	0	1	1
2020-03-04	2	Roy	Unequal	Banana	8	13:38:00	James	Kate	n	b	0	3	0	0	0	0	0	0	0	0
2020-03-04	2	Roy	Unequal	Banana	8	13:38:00	Kate	James	n	d	-1	1	0	0	0	0	0	0	0	0
2020-03-04	2	Roy	Unequal	Banana	9	13:39:00	James	Kate	n	d	-1	2	0	0	0	0	0	0	0	0
2020-03-04	2	Roy	Unequal	Banana	9	13:39:00	Kate	James	n	d	-1	0	0	0	0	0	0	0	0	0
2020-03-04	2	Roy	Unequal	Banana	10	13:40:00	James	Kate	n	d	-1	-1
2020-03-04	2	Roy	Unequal	Banana	10	13:40:00	Kate	James	n	a	1	1	0	0	0	0	0	0	0	0
2020-03-04	3	Roy	Equal	Banana	3	15:35:00	Hulk	Pippi	y	b	0	0	0	0	0	0	0	0	0	0
2020-03-04	3	Roy	Equal	Banana	3	15:35:00	Pippi	Hulk	y	c	2	2	0	0	0	0	0	0	0	0
2020-03-06	1	Mathieu	Unequal	Banana	6	11:12:00	Hulk	James	n	c	2	2
2020-03-06	1	Mathieu	Unequal	Banana	6	11:12:00	James	Hulk	y	d	-1	1	0	0	0	0	0	0	0	0
2020-03-06	1	Mathieu	Unequal	Banana	7	11:21:00	Hulk	James	n	d	-1	1	0	0	0	0	0	0	0	0
2020-03-06	1	Mathieu	Unequal	Banana	7	11:21:00	James	Hulk	n	d	-1	0
2020-03-06	1	Mathieu	Unequal	Banana	8	11:23:00	Hulk	James	n	c	2	3
2020-03-06	1	Mathieu	Unequal	Banana	8	11:23:00	James	Hulk	y	d	-1	-1	0	0	0	0	0	0	0	0
2020-03-06	1	Mathieu	Unequal	Banana	9	11:25:00	Hulk	James	n	d	-1	2	0	0	0	0	0	0	0	0
2020-03-06	1	Mathieu	Unequal	Banana	9	11:25:00	James	Hulk	n	b	0	-1	0	0	0	0	0	0	0	0
2020-03-06	1	Mathieu	Unequal	Banana	10	11:30:00	Hulk	James	y	a	1	1
2020-03-06	1	Mathieu	Unequal	Banana	10	11:30:00	James	Hulk	y	d	-1	-1
2020-03-06	2	Mathieu	Equal	Banana	2	13:42:00	James	Kate	y	d	-1	0	0	0	0	0	0	0	0	0
2020-03-06	2	Mathieu	Equal	Banana	2	13:42:00	Kate	James	n	a	1	0	0	0	0	0	0	0	0	0
2020-03-06	2	Mathieu	Equal	Banana	3	13:48:00	James	Kate	y	d	-1	-1	0	0	0	0	0	0	0	0
2020-03-06	2	Mathieu	Equal	Banana	3	13:48:00	Kate	James	n	d	-1	-1	0	0	0	0	0	0	0	0
2020-03-06	2	Mathieu	Equal	Banana	4	13:59:00	James	Kate	y	d	-1	-2	0	0	0	0	0	0	0	0
2020-03-06	2	Mathieu	Equal	Banana	4	13:59:00	Kate	James	n	d	-1	-2	0	0	0	0	0	0	0	0
2020-03-06	2	Mathieu	Equal	Banana	5	13:50:00	James	Kate	y	d	-1	-3	0	0	0	0	0	0	0	0
2020-03-06	2	Mathieu	Equal	Banana	5	13:50:00	Kate	James	n	a	1	-1	1	1	0	0	1	1.33333	0	0
2020-03-06	2	Mathieu	Equal	Banana	6	13:52:00	James	Kate	y	d	-1	-4	1	1	0	0	1	1	0	0
2020-03-06	2	Mathieu	Equal	Banana	6	13:52:00	Kate	James	y	d	-1	-2	0	0	0	0	0	0	0	0
2020-03-06	2	Mathieu	Equal	Banana	7	13:56:00	James	Kate	n	a	1	-3	0	0	0	0	0	0	0	0
2020-03-06	2	Mathieu	Equal	Banana	7	13:56:00	Kate	James	n	d	-1	-3	0	0	0	0	0	0	0	0
2020-03-06	2	Mathieu	Equal	Banana	8	13:57:00	James	Kate	n	c	2	2	0	0	0	0	0	0	0	0
2020-03-06	2	Mathieu	Equal	Banana	8	13:57:00	Kate	James	n	b	0	0	0	0	0	0	0	0	0	0
2020-03-06	3	Mathieu	Unequal	Banana	1	15:21:00	Hulk	James	y	d	-1	1	0	0	0	0	0	0	0	0
2020-03-06	3	Mathieu	Unequal	Banana	1	15:21:00	James	Hulk	y	c	2	2
2020-03-06	3	Mathieu	Unequal	Banana	2	15:29:00	Hulk	James	n	d	-1	0
2020-03-06	3	Mathieu	Unequal	Banana	2	15:29:00	James	Hulk	y	c	2	4	0	0	0	0	1	0.666667	0	0
2020-03-06	3	Mathieu	Unequal	Banana	3	15:30:00	Hulk	James	n	a	1	1	0	0	0	0	1	0.333333	0	0
2020-03-06	3	Mathieu	Unequal	Banana	3	15:30:00	James	Hulk	y	a	1	1	0	0	0	0	0	0	0	0
2020-03-10	1	Roy	Equal	Zucchini	2	10:25:00	Hulk	James	y	d	-1	0	0	0	0	0	0	0	0	0
2020-03-10	1	Roy	Equal	Zucchini	2	10:25:00	James	Hulk	y	a	1	1	0	0	0	0	0	0	0	0
2020-03-10	1	Roy	Equal	Zucchini	3	10:31:00	James	Kate	y	b	0	0	0	0	0	0	0	0	0	0
2020-03-10	1	Roy	Equal	Zucchini	3	10:31:00	Kate	James	y	d	-1	-1
2020-03-15	1	Mathieu	Unequal	Zucchini	8	12:56:00	Hulk	James	n	d	-1	-2
2020-03-15	1	Mathieu	Unequal	Zucchini	8	12:56:00	James	Hulk	n	c	2	2	1	1	0	0	1	1	0	0
2020-03-15	1	Mathieu	Unequal	Zucchini	9	12:57:00	James	Kate	y	c	2	2	0	0	1	3	0	0	1	1
2020-03-15	1	Mathieu	Unequal	Zucchini	9	12:57:00	Kate	James	y	b	0	0	0	0	1	1	1	0.333333	1	0.333333
2020-04-10	1	Roy	Unequal	Banana	8	12:15:00	Hulk	Pippi	y	c	2	4	0	0	0	0	0	0	0	0
2020-04-10	1	Roy	Unequal	Banana	8	12:15:00	Pippi	Hulk	n	d	-1	-1	0	0	0	0	0	0	0	0
2020-04-10	1	Roy	Unequal	Banana	9	12:16:00	Hulk	Pippi	n	c	2	2	0	0	0	0	0	0	0	0
2020-04-10	1	Roy	Unequal	Banana	9	12:16:00	Pippi	Hulk	n	d	-1	-1	0	0	1	1	0	0	1	1
2020-04-10	2	Roy	Equal	Banana	5	14:45:00	Hulk	Pippi	y	d	-1	-1	0	0	0	0	0	0	0	0
2020-04-10	2	Roy	Equal	Banana	5	14:45:00	Pippi	Hulk	y	d	-1	-1	0	0	1	1	0	0	1	1
2020-04-14	1	Roy	Equal	Banana	5	11:40:00	Hulk	James	y	d	-1	-2	0	0	0	0	0	0	0	0
2020-04-14	1	Roy	Equal	Banana	5	11:40:00	James	Hulk	y	a	1	0
2020-04-14	1	Roy	Equal	Banana	6	11:50:00	Hulk	James	y	a	1	-1	0	0	1	1	0	0	1	1
2020-04-14	1	Roy	Equal	Banana	6	11:50:00	James	Hulk	y	d	-1	-1	0	0	0	0	0	0	0	0
2020-04-14	1	Roy	Equal	Banana	7	11:53:00	Hulk	James	y	a	1	0
2020-04-14	1	Roy	Equal	Banana	7	11:53:00	James	Hulk	y	d	-1	-2
2020-04-14	1	Roy	Equal	Banana	8	11:56:00	Hulk	James	y	d	-1	-3	1	1	0	0	1	1	0	0
2020-04-14	1	Roy	Equal	Banana	8	11:56:00	James	Hulk	y	d	-1	-1	1	1	0	0	1	1	0	0
2020-04-14	1	Roy	Equal	Banana	9	12:00:00	James	Kate	n	d	-1	-4	0	0	0	0	0	0	0	0
2020-04-14	1	Roy	Equal	Banana	9	12:00:00	Kate	James	y	d	-1	-2	0	0	0	0	0	0	0	0
2020-04-14	1	Roy	Equal	Banana	10	12:10:00	James	Kate	n	c	2	2	0	0	0	0	0	0	0	0
2020-04-14	1	Roy	Equal	Banana	10	12:10:00	Kate	James	y	d	-1	-1	0	0	0	0	0	0	0	0
2020-04-15	2	Mathieu	Unequal	Banana	8	16:18:00	Hulk	James	n	d	-1	-2	1	1	0	0	1	0.666667	0	0
2020-04-15	2	Mathieu	Unequal	Banana	8	16:18:00	James	Hulk	n	d	-1	-1	0	0	0	0	0	0	0	0
2020-04-15	2	Mathieu	Unequal	Banana	9	16:31:00	James	Kate	n	d	-1	-3	0	0	0	0	0	0	0	0
2020-04-15	2	Mathieu	Unequal	Banana	9	16:31:00	Kate	James	n	b	0	-1	1	1	0	0	1	1	0	0
2020-04-15	2	Mathieu	Unequal	Banana	10	16:32:00	James	Kate	n	d	-1	-4	0	0	1	1	0	0	1	1
2020-04-15	2	Mathieu	Unequal	Banana	10	16:32:00	Kate	James	y	d	-1	-2	0	0	0	0	0	0	0	0
2020-04-15	2	Mathieu	Unequal	Banana	11	16:34:00	James	Kate	y	d	-1	-5	0	0	0	0	0	0	0	0
2020-04-15	2	Mathieu	Unequal	Banana	11	16:34:00	Kate	James	n	d	-1	-3	0	0	1	2	0	0	1	0.666667
2020-04-15	2	Mathieu	Unequal	Banana	12	16:35:00	James	Kate	n	b	0	0	0	0	0	0	0	0	0	0
2020-04-15	2	Mathieu	Unequal	Banana	12	16:35:00	Kate	James	y	c	2	2	0	0	0	0	1	1	0	0
2020-04-16	2	Roy	Unequal	Banana	2	15:38:00	Hulk	Pippi	n	c	2	2	1	1	0	0	1	1	0	0
2020-04-16	2	Roy	Unequal	Banana	2	15:38:00	Pippi	Hulk	y	b	0	2	1	1	0	0	1	1	0	0
2020-04-16	2	Roy	Unequal	Banana	3	15:41:00	Hulk	Pippi	n	b	0	0	0	0	0	0	0	0	0	0
2020-04-16	2	Roy	Unequal	Banana	3	15:41:00	Pippi	Hulk	n	c	2	2	0	0	0	0	0	0	0	0
2020-04-17	2	Mathieu	Unequal	Banana	1	13:32:00	Hulk	James	y	d	-1	1	0	0	0	0	0	0	0	0
2020-04-17	2	Mathieu	Unequal	Banana	1	13:32:00	James	Hulk	y	d	-1	-1	0	0	0	0	1	0.5	0	0
2020-04-17	2	Mathieu	Unequal	Banana	6	14:23:00	James	Kate	n	b	0	0	0	0	0	0	1	0.333333	0	0
2020-04-17	2	Mathieu	Unequal	Banana	6	14:23:00	Kate	James	n	c	2	2	0	0	1	2	0	0	1	0.666667
2020-04-21	2	Mathieu	Unequal	Banana	3	14:57:00	Hulk	James	y	b	0	0	0	0	0	0	0	0	0	0
2020-04-21	2	Mathieu	Unequal	Banana	3	14:57:00	James	Hulk	n	c	2	4	0	0	0	0	0	0	0	0
2020-04-21	2	Mathieu	Unequal	Banana	4	14:59:00	Hulk	James	y	b	0	0	0	0	0	0	0	0	0	0
2020-04-21	2	Mathieu	Unequal	Banana	4	14:59:00	James	Hulk	n	c	2	2	0	0	0	0	0	0	0	0
2020-04-23	2	Mathieu	Unequal	Banana	5	15:32:00	Hulk	James	y	d	-1	1	0	0	0	0	0	0	0	0
2020-04-23	2	Mathieu	Unequal	Banana	5	15:32:00	James	Hulk	y	d	-1	-1	0	0	1	1	0	0	1	1
2020-04-23	2	Mathieu	Unequal	Banana	8	15:58:00	James	Kate	y	d	-1	-1
2020-04-23	2	Mathieu	Unequal	Banana	8	15:58:00	Kate	James	n	c	2	2
2020-05-05	2	Mathieu	Unequal	Zucchini	3	15:50:00	Hulk	James	y	d	-1	-1
2020-05-05	2	Mathieu	Unequal	Zucchini	3	15:50:00	James	Hulk	y	b	0	0	1	1	0	0	1	1	0	0
2020-05-06	2	Roy	Unequal	Zucchini	6	15:11:00	Hulk	James	n	b	0	0	0	0	0	0	0	0	0	0
2020-05-06	2	Roy	Unequal	Zucchini	6	15:11:00	James	Hulk	y	d	-1	-1	0	0	0	0	0	0	0	0
2020-05-06	2	Roy	Unequal	Zucchini	7	15:14:00	James	Pippi	y	a	1	1	1	1	0	0	1	0.333333	0	0
2020-05-06	2	Roy	Unequal	Zucchini	7	15:14:00	Pippi	James	n	d	-1	-1	1	1	0	0	1	1	0	0
2020-05-07	1	Mathieu	Equal	Zucchini	5	13:07:00	Hulk	James	n	c	2	2
2020-05-07	1	Mathieu	Equal	Zucchini	5	13:07:00	James	Hulk	y	d	-1	-1
2020-05-18	1	Mathieu	Unequal	Banana	6	11:55:00	Hulk	James	n	d	-1	-1	0	0	0	0	0	0	0	0
2020-05-18	1	Mathieu	Unequal	Banana	6	11:55:00	James	Hulk	y	b	0	0	0	0	0	0	0	0	0	0
2020-05-19	1	Roy	Unequal	Banana	3	11:35:00	Hulk	James	y	d	-1	-1	0	0	0	0	0	0	0	0
2020-05-19	1	Roy	Unequal	Banana	3	11:35:00	James	Hulk	y	d	-1	-1	0	0	0	0	0	0	0	0
2020-05-19	2	Roy	Equal	Banana	3	15:35:00	Hulk	James	n	a	1	0	0	0	0	0	0	0	0	0
2020-05-19	2	Roy	Equal	Banana	3	15:35:00	James	Hulk	y	d	-1	-2	0	0	1	1	0	0	1	1
2020-05-19	2	Roy	Equal	Banana	4	15:39:00	Hulk	James	n	d	-1	-1	0	0	1	1	0	0	1	1
2020-05-19	2	Roy	Equal	Banana	4	15:39:00	James	Hulk	n	a	1	-1
2020-05-19	2	Roy	Equal	Banana	5	15:40:00	Hulk	James	y	a	1	0	0	0	0	0	0	0	0	0
2020-05-19	2	Roy	Equal	Banana	5	15:40:00	James	Hulk	y	a	1	1
2020-05-19	2	Roy	Equal	Banana	8	16:05:00	James	Pippi	n	d	-1	-1	1	1	0	0	1	1	0	0
2020-05-19	2	Roy	Equal	Banana	8	16:05:00	Pippi	James	y	d	-1	0	0	0	0	0	0	0	0	0
2020-05-19	2	Roy	Equal	Banana	9	16:08:00	James	Pippi	y	d	-1	-2	1	1	0	0	1	1	0	0
2020-05-19	2	Roy	Equal	Banana	9	16:08:00	Pippi	James	n	a	1	0	0	0	0	0	0	0	0	0
2020-05-19	2	Roy	Equal	Banana	10	16:15:00	Hulk	James	n	d	-1	-1	0	0	0	0	0	0	0	0
2020-05-19	2	Roy	Equal	Banana	10	16:15:00	James	Hulk	n	d	-1	-1	0	0	1	1	0	0	1	1
2020-05-19	2	Roy	Equal	Banana	11	16:22:00	James	Pippi	n	d	-1	-1	0	0	0	0	0	0	0	0
2020-05-19	2	Roy	Equal	Banana	11	16:22:00	Pippi	James	y	a	1	1	0	0	0	0	0	0	0	0
2020-05-20	2	Mathieu	Equal	Banana	6	14:07:00	Hulk	James	n	d	-1	-2	0	0	0	0	0	0	0	0
2020-05-20	2	Mathieu	Equal	Banana	6	14:07:00	James	Hulk	n	a	1	2
2020-05-20	2	Mathieu	Equal	Banana	7	14:16:00	Hulk	James	n	d	-1	-1	0	0	0	0	0	0	0	0
2020-05-20	2	Mathieu	Equal	Banana	7	14:16:00	James	Hulk	n	a	1	1	0	0	1	1	0	0	1	1
2020-05-20	3	Mathieu	Unequal	Banana	1	15:25:00	Hulk	James	n	c	2	2	0	0	1	1	0	0	1	1
2020-05-20	3	Mathieu	Unequal	Banana	1	15:25:00	James	Hulk	y	d	-1	-1	0	0	1	1	0	0	1	1
2020-05-21	1	Roy	Equal	Banana	4	11:00:00	Hulk	Pippi	y	d	-1	1
2020-05-21	1	Roy	Equal	Banana	4	11:00:00	Pippi	Hulk	y	a	1	1	0	0	0	0	0	0	0	0
2020-05-21	1	Roy	Equal	Banana	9	11:50:00	Hulk	James	n	d	-1	-1	0	0	0	0	1	0.333333	0	0
2020-05-21	1	Roy	Equal	Banana	9	11:50:00	James	Hulk	n	c	2	2
2020-05-23	1	Mathieu	Equal	Banana	2	11:26:00	Hulk	James	n	a	1	0	0	0	0	0	0	0	0	0
2020-05-23	1	Mathieu	Equal	Banana	2	11:26:00	James	Hulk	n	a	1	3
2020-05-23	1	Mathieu	Equal	Banana	3	11:27:00	Hulk	James	n	a	1	1
2020-05-23	1	Mathieu	Equal	Banana	3	11:27:00	James	Hulk	n	a	1	4
2020-05-23	1	Mathieu	Equal	Banana	4	11:28:00	Hulk	James	n	a	1	2	0	0	0	0	1	0.333333	0	0
2020-05-23	1	Mathieu	Equal	Banana	4	11:28:00	James	Hulk	n	a	1	5	1	1	0	0	1	0.333333	0	0
2020-05-23	1	Mathieu	Equal	Banana	5	11:29:00	Hulk	James	n	a	1	3	0	0	0	0	0	0	0	0
2020-05-23	1	Mathieu	Equal	Banana	5	11:29:00	James	Hulk	n	a	1	6
2020-05-23	1	Mathieu	Equal	Banana	6	11:30:00	Hulk	James	n	a	1	4	1	1	0	0	1	1.33333	0	0
2020-05-23	1	Mathieu	Equal	Banana	6	11:30:00	James	Hulk	n	d	-1	5	0	0	1	1	0	0	1	0.333333
2020-05-23	1	Mathieu	Equal	Banana	7	11:31:00	Hulk	James	n	d	-1	3	1	2	0	0	1	0.666667	0	0
2020-05-23	1	Mathieu	Equal	Banana	7	11:31:00	James	Hulk	n	a	1	6	1	1	0	0	1	0.333333	0	0
2020-05-23	1	Mathieu	Equal	Banana	9	11:49:00	Hulk	James	n	a	1	4	0	0	0	0	1	1.33333	0	0
2020-05-23	1	Mathieu	Equal	Banana	9	11:49:00	James	Hulk	y	d	-1	5
2020-05-23	1	Mathieu	Equal	Banana	10	11:53:00	Hulk	James	y	a	1	5
2020-05-23	1	Mathieu	Equal	Banana	10	11:53:00	James	Hulk	y	d	-1	4	0	0	0	0	0	0	0	0
2020-05-23	1	Mathieu	Equal	Banana	11	11:55:00	Hulk	James	y	d	-1	4
2020-05-23	1	Mathieu	Equal	Banana	11	11:55:00	James	Hulk	n	a	1	5
2020-05-23	1	Mathieu	Equal	Banana	12	11:58:00	Hulk	James	y	c	2	2	0	0	0	0	0	0	0	0
2020-05-23	1	Mathieu	Equal	Banana	12	11:58:00	James	Hulk	n	b	0	0	1	1	0	0	1	0.666667	0	0
2020-05-23	2	Mathieu	Unequal	Banana	1	13:03:00	Hulk	James	y	b	0	2	0	0	0	0	0	0	0	0
2020-05-23	2	Mathieu	Unequal	Banana	1	13:03:00	James	Hulk	y	d	-1	-1
2020-05-23	2	Mathieu	Unequal	Banana	2	13:10:00	Hulk	James	n	c	2	4	0	0	0	0	0	0	0	0
2020-05-23	2	Mathieu	Unequal	Banana	2	13:10:00	James	Hulk	n	b	0	-1	0	0	0	0	0	0	0	0
2020-05-23	2	Mathieu	Unequal	Banana	3	13:11:00	Hulk	James	y	d	-1	3
2020-05-23	2	Mathieu	Unequal	Banana	3	13:11:00	James	Hulk	y	c	2	1	1	1	0	0	1	0.666667	0	0
2020-05-23	2	Mathieu	Unequal	Banana	4	13:12:00	Hulk	James	n	c	2	5	0	0	1	1	1	0.333333	1	0.333333
2020-05-23	2	Mathieu	Unequal	Banana	4	13:12:00	James	Hulk	y	b	0	1
2020-05-23	2	Mathieu	Unequal	Banana	5	13:13:00	Hulk	James	y	d	-1	-1
2020-05-23	2	Mathieu	Unequal	Banana	5	13:13:00	James	Hulk	n	a	1	1	0	0	0	0	0	0	0	0
2020-05-23	3	Mathieu	Equal	Banana	3	15:46:00	Hulk	James	n	a	1	1	0	0	1	1	0	0	1	1
2020-05-23	3	Mathieu	Equal	Banana	3	15:46:00	James	Hulk	y	d	-1	-1	0	0	1	2	1	0.333333	1	1
2020-05-24	1	Roy	Equal	Banana	7	12:10:00	Hulk	James	n	d	-1	0	1	1	0	0	1	1	0	0
2020-05-24	1	Roy	Equal	Banana	7	12:10:00	James	Hulk	y	a	1	0	0	0	1	1	0	0	1	1
2020-05-24	1	Roy	Equal	Banana	8	12:20:00	Hulk	James	n	a	1	1	0	0	1	1	0	0	1	1
2020-05-24	1	Roy	Equal	Banana	8	12:20:00	James	Hulk	n	a	1	1
2020-05-24	1	Roy	Equal	Banana	9	12:22:00	Hulk	James	n	a	1	2	0	0	1	1	0	0	1	1
2020-05-24	1	Roy	Equal	Banana	9	12:22:00	James	Hulk	n	a	1	2
2020-05-24	1	Roy	Equal	Banana	10	12:24:00	Hulk	James	n	a	1	3
2020-05-24	1	Roy	Equal	Banana	10	12:24:00	James	Hulk	n	d	-1	1	0	0	1	1	0	0	1	1
2020-05-24	1	Roy	Equal	Banana	11	12:26:00	Hulk	James	n	d	-1	-1	0	0	1	2	0	0	1	2
2020-05-24	1	Roy	Equal	Banana	11	12:26:00	James	Hulk	n	d	-1	-2	0	0	0	0	0	0	0	0
